# Supplementary material for: A genome wide analysis of the response to uncapped telomeres in budding yeast reveals a novel role for the NAD+ biosynthetic gene BNA2 in chromosome end protection
Source: Genome Biol. 2008 Oct 1;9(10):R146. doi: 10.1186/gb-2008-9-10-r146 (PMC2760873; doi:10.1186/gb-2008-9-10-r146)
Supplement: Additional data file 3 — Table A lists differentially expressed genes in cdc13-1 strains. Tables B-N list genes in QT clusters 1-13, respectively. [file gb-2008-9-10-r146-S3.xls]

## Sheet: (A) cdc13-1 DEGs
Probeset ID	Transcript ID	Gene Symbol	log2(fold-change)	F-test p-value
1776837_at	YML058W-A	HUG1	6.11476	1.35482e-29
1770749_at	YER124C	DSE1	-5.70636	5.58708e-26
1774354_at	YOL052C-A	DDR2	5.69565	1.45884e-13
1779965_at	YHR143W	DSE2	-5.42216	2.738e-27
1774960_at	YJL116C	NCA3	5.37309	2.21553e-23
1778270_at	YDL227C	HO	-5.03742	5.23896e-25
1779850_at	YPR160W	GPH1	4.8689	8.71236e-14
1777922_at	YNL300W	YNL300W	-4.8083	1.93074e-25
1779754_at	YFL014W	HSP12	4.7427	4.86452e-10
1774540_at	YGR248W	SOL4	4.72677	1.23998e-14
1774263_at	YNL327W	EGT2	-4.67666	2.08833e-30
1779441_at	YJL078C	PRY3	-4.33604	1.99638e-29
1769988_at	YNR067C	DSE4	-4.24385	5.83206e-29
1769455_at	YLR286C	CTS1	-4.23432	5.86358e-24
1776626_at	YGL028C	SCW11	-4.15908	2.08002e-28
1769579_at	YGL121C	GPG1	4.09339	6.9696e-17
1780044_at	YIL066C	RNR3	4.02393	5.05171e-27
1772556_at	YKL164C	PIR1	-4.00146	3.05453e-23
1771498_at	YGL156W	AMS1	3.97291	3.03341e-21
1775976_at	YFR053C	HXK1	3.93361	8.17723e-18
1778218_at	YLR327C	TMA10	3.92048	3.10189e-13
1775235_at	YBL003C	HTA2	-3.8787	2.44289e-24
1774137_at	YEL039C	CYC7	3.85444	1.48038e-16
1772229_at	YKL163W	PIR3	3.83799	7.53865e-20
1772054_at	YJR078W	BNA2	3.79634	1.45047e-17
1776528_at	YDL021W	GPM2	3.77652	1.63618e-18
1775765_at	YMR101C	SRT1	3.65067	3.24255e-23
1770302_at	YHR087W	YHR087W	3.62988	2.6851e-12
1771908_at	YNL160W	YGP1	3.62264	4.45506e-13
1774671_at	YKR046C	PET10	3.57351	3.16658e-17
1772785_at	YER037W	PHM8	3.55531	2.23025e-15
1777846_at	YBL002W	HTB2	-3.55491	2.09807e-24
1774495_at	YMR250W	GAD1	3.43797	2.12943e-16
1773030_at	YGR041W	BUD9	-3.39745	2.35582e-27
AFFX-r2-Sc-TDH1-5_at	YJL052W	YJL052W	3.39372	1.55445e-20
1769443_at	YDR501W	PLM2	3.33332	5.69713e-26
1780046_at	YBR158W	AMN1	-3.25544	1.07398e-25
1771963_at	YHR209W	CRG1	3.24142	2.38781e-20
1770437_at	YPR015C	YPR015C	3.23057	3.34955e-19
1774435_at	YJL161W	FMP33	3.2205	2.41526e-19
1779498_at	YLR178C	TFS1	3.19145	2.98776e-17
1778907_at	YMR105C	PGM2	3.18424	6.73985e-14
1771949_at	YMR196W	YMR196W	3.16681	6.27519e-18
AFFX-r2-Sc-TDH1-M_at	YJL052W	YJL052W	3.13106	7.04055e-18
1777569_at	YBR072W	HSP26	3.09769	2.49255e-14
1778053_at	YBR054W	YRO2	3.0826	1.62444e-12
1769659_at	YIR039C	YPS6	3.0652	2.48937e-19
1779888_at	YKR013W	PRY2	-3.0639	3.21072e-26
1777690_at	YIL101C	XBP1	3.04855	5.05875e-12
1772051_at	YEL011W	GLC3	3.02712	7.59643e-15
1778319_at	YNL289W	PCL1	-2.95693	6.9752e-23
1773415_at	YFR017C	YFR017C	2.94412	3.19084e-14
1772838_at	YOR120W	GCY1	2.93992	2.83409e-17
1772459_at	YDL181W	INH1	2.93734	1.76951e-13
1769544_at	YLR149C	YLR149C	2.93417	7.21238e-16
1769657_at	YOR264W	DSE3	-2.93346	7.34846e-25
1775340_at	YDL169C	UGX2	2.92975	2.72336e-21
1770307_at	YDR055W	PST1	-2.92731	1.24392e-22
1779924_at	YER053C-A	YER053C-A	2.86603	4.67232e-08
1778437_at	YDR085C	AFR1	2.86297	9.63978e-25
1771782_at	YDL130W-A	STF1	2.83319	1.12949e-20
1773444_at	YFR015C	GSY1	2.82775	2.57869e-13
1778541_at	YDL179W	PCL9	-2.81024	8.13341e-26
1771340_at	YLR267W	BOP2	2.80978	1.83319e-14
1777388_at	YGL184C	STR3	-2.79521	2.37301e-17
1776550_at	YDR171W	HSP42	2.7915	1.98095e-12
1778781_at	YOR185C	GSP2	2.78072	3.50144e-17
1774983_at	YOL083W	YOL083W	2.76615	8.26634e-18
1774756_at	YML100W	TSL1	2.75509	1.86052e-11
1778550_at	YJR147W	HMS2	-2.71835	3.81172e-20
1773305_at	YLR205C	HMX1	2.66998	2.87886e-14
1773935_at	YOR193W	PEX27	2.65102	4.68589e-21
1778040_at	YKR076W	ECM4	2.60374	8.76187e-22
1772647_at	YDR018C	YDR018C	2.59958	4.63342e-13
1778233_at	YLL061W	MMP1	-2.56308	3.59971e-16
1778003_at	YNL078W	NIS1	-2.56074	9.00617e-26
1772642_at	YLR312C	QNQ1	2.54571	6.9122e-14
1769968_at	YPR184W	GDB1	2.50459	6.06179e-16
1779809_at	YER179W	DMC1	2.50428	8.12283e-17
1775720_at	YML027W	YOX1	-2.50057	6.3897e-24
1772193_at	YLR297W	YLR297W	2.48972	1.88388e-13
1779681_at	YDR403W	DIT1	2.48821	1.71307e-18
1777444_at	YMR174C	PAI3	2.48789	2.25306e-17
1773097_at	YBR183W	YPC1	2.46128	1.38058e-14
1771990_at	YDR379C-A	YDR379C-A	2.45448	1.38297e-17
1779897_at	YNR034W-A	YNR034W-A	2.43836	2.45041e-16
1776068_at	YPL163C	SVS1	-2.43324	8.96934e-24
1773162_at	YJL079C	PRY1	2.43205	3.09841e-20
1778368_at	YDR451C	YHP1	-2.42916	1.51907e-21
1775421_at	YHR138C	YHR138C	2.38346	5.44224e-19
1780215_at	YGR070W	ROM1	2.38032	3.46652e-15
1775066_at	YOR173W	DCS2	2.37424	6.72136e-13
1773907_at	YCL049C	YCL049C	2.37036	1.40635e-24
1779407_at	YJR047C	ANB1	-2.36686	7.28456e-21
1778686_at	YOR273C	TPO4	2.34984	9.2986e-11
1771153_at	YKL103C	LAP4	2.34775	2.55068e-20
1770456_at	YDR001C	NTH1	2.34512	1.72064e-22
1769352_at	YDL048C	STP4	2.34225	3.07232e-13
1772651_at	YDR222W	YDR222W	-2.33387	1.1791e-17
1773255_at	YGR008C	STF2	2.32336	6.51378e-14
1773591_at	YMR199W	CLN1	-2.32212	5.05424e-25
1774614_at	YNL200C	YNL200C	2.2998	6.40487e-19
1779718_at	YPL123C	RNY1	2.28776	5.61399e-17
1775251_at	YHR015W	MIP6	2.28147	2.40329e-15
1774926_at	YBR214W	SDS24	2.25315	4.88828e-17
1776948_at	YGL037C	PNC1	2.2498	9.64121e-18
1778656_at	YLR080W	EMP46	2.24808	4.41725e-15
1772813_at	YOL155C	HPF1	-2.23857	4.32387e-16
1772030_at	YKL185W	ASH1	-2.23076	8.15516e-21
1769913_s_at	YDL244W	THI13	2.23044	3.00088e-17
1772505_at	YGL101W	YGL101W	-2.2296	3.81417e-20
1772756_at	YGR146C	YGR146C	2.22901	1.34586e-23
1779150_at	YCL040W	GLK1	2.2196	1.65453e-16
1771580_at	YKL161C	YKL161C	2.21871	3.39762e-17
1779413_at	YNL277W	MET2	-2.21814	2.76926e-16
AFFX-r2-Sc-TDH1-3_at	YJL052W	YJL052W	2.20777	3.26341e-17
1774824_at	YLR194C	YLR194C	-2.20359	9.78572e-18
1777669_at	YLR042C	YLR042C	-2.19553	8.44777e-18
1777917_at	YDR277C	MTH1	2.16676	1.94769e-12
1779143_at	YGL263W	COS12	2.15698	5.4994e-19
1778564_at	YPL158C	YPL158C	-2.15428	1.95102e-26
1775014_at	YML128C	MSC1	2.15285	5.48971e-11
1773828_at	YNL066W	SUN4	-2.1491	4.97626e-26
1777228_at	YMR230W-A	YMR230W-A	-2.1438	3.98439e-13
1772778_at	YBL078C	ATG8	2.14183	1.34978e-17
1773780_at	YGR032W	GSC2	2.12126	2.09533e-18
1776108_at	YNL046W	YNL046W	-2.12111	1.38884e-22
1778706_at	YNR002C	ATO2	2.10578	6.77226e-11
1775842_at	YHL021C	FMP12	2.0969	8.4479e-12
1775303_at	YBL064C	PRX1	2.0942	9.76237e-21
1772692_at	YJL163C	YJL163C	2.08674	1.59865e-17
1775388_at	YJL052W	TDH1	2.08406	2.67095e-15
1776188_at	YDL110C	TMA17	2.08382	9.53972e-16
1771375_at	YBL049W	MOH1	2.07984	3.74453e-11
1774777_at	YGR043C	NQM1	2.07921	9.04929e-16
1778296_at	YOL007C	CSI2	-2.07824	2.42868e-23
1769601_at	YPR106W	ISR1	-2.07196	3.18162e-23
1773061_s_at	YIL169C	YIL169C	-2.07023	2.94962e-14
1780221_at	YGR044C	RME1	-2.06273	2.27708e-14
1779563_at	YDR070C	FMP16	2.0597	2.3235e-07
1779450_at	YNR014W	YNR014W	2.0374	2.3681e-10
1774236_at	YMR006C	PLB2	-2.02802	2.17064e-21
1771977_at	YBR085C-A	YBR085C-A	2.0272	3.99333e-16
1778996_at	YER062C	HOR2	2.02497	4.45171e-16
1775678_at	YLR142W	PUT1	2.02486	2.08534e-12
1779344_at	YBR145W	ADH5	-2.02073	9.78369e-17
1779973_at	YKR091W	SRL3	2.0198	1.42382e-15
1773961_at	YGR256W	GND2	2.01108	5.99979e-19
1774888_at	YJL045W	YJL045W	2.01078	1.59822e-13
1771824_at	YPL250C	ICY2	-2.01058	1.23722e-17
1776763_at	YPL256C	CLN2	-2.00764	3.18496e-24
1776749_at	YIR038C	GTT1	1.9953	6.10731e-21
1769679_at	YER053C	PIC2	1.98702	1.11327e-13
1771288_at	YGR053C	YGR053C	1.97233	3.30323e-15
1779591_at	YKR011C	YKR011C	1.96345	2.03501e-18
1771364_at	YHR140W	YHR140W	1.96281	1.11386e-16
1777647_s_at	YBL003C	HTA2	-1.9623	2.48705e-25
1772850_at	YJR008W	YJR008W	1.95358	2.19861e-14
1779520_at	YDL198C	GGC1	-1.95304	1.16767e-18
1772534_s_at	YAR066W	YAR066W	-1.95293	2.15835e-19
1777239_at	YGL258W-A	YGL258W-A	1.95149	1.5177e-14
1778105_at	YNL092W	YNL092W	1.94847	1.29315e-13
1772880_at	YMR095C	SNO1	-1.94762	2.39891e-06
1778739_at	YOR315W	SFG1	-1.92407	1.08909e-17
1778518_at	YNL012W	SPO1	1.92368	8.10682e-18
1777343_at	YNL202W	SPS19	1.92034	1.42754e-11
1776930_at	YNL115C	YNL115C	1.91743	1.87158e-17
1774742_at	YPR157W	YPR157W	1.91517	2.47195e-11
1769804_at	YGL104C	VPS73	1.91011	1.12332e-17
1779403_at	YER158C	YER158C	1.89935	7.14693e-19
1772712_at	YIL140W	AXL2	-1.89714	7.9829e-23
1773882_at	YLR054C	OSW2	1.89433	2.04988e-14
1772009_at	YLR270W	DCS1	1.89137	9.28097e-18
1776993_at	YER001W	MNN1	-1.88925	1.06081e-23
1779105_at	YLR258W	GSY2	1.88466	5.29941e-09
1775444_at	YOR177C	MPC54	1.86661	8.78086e-11
1774858_at	YFR023W	PES4	1.86367	5.73583e-12
1779526_at	YOR114W	YOR114W	1.85747	4.63059e-20
1778599_at	YKL150W	MCR1	1.84943	3.59145e-18
1771022_at	YBR056W	YBR056W	1.84841	1.12809e-18
1771951_at	YJL144W	YJL144W	1.84649	9.28433e-09
1769959_at	YDL085W	NDE2	1.83502	4.97746e-13
1780105_at	YNL237W	YTP1	1.83322	8.33728e-12
1778121_s_at	YCR104W	PAU3	1.82174	2.97637e-15
1774365_at	YKL001C	MET14	-1.81944	6.91997e-15
1776946_at	YOR130C	ORT1	-1.79663	1.83402e-15
1777707_at	YBR047W	FMP23	-1.79562	1.60567e-15
1775744_at	YBR006W	UGA2	1.78967	1.27178e-14
1777097_at	YJR109C	CPA2	-1.78086	6.12226e-14
1776204_at	YKL151C	YKL151C	1.77445	1.10097e-18
1773135_at	YPL054W	LEE1	1.76318	7.15296e-14
1780233_at	YDR225W	HTA1	-1.75942	2.62369e-21
1774545_at	YIL113W	SDP1	1.75696	9.69088e-08
1778501_at	YHR075C	PPE1	1.75406	5.81493e-18
1771695_at	YPR001W	CIT3	1.754	5.38411e-15
1773974_at	YLR273C	PIG1	1.75335	2.64441e-14
1776183_at	YDR216W	ADR1	1.7522	1.84077e-16
1774775_at	YHR184W	SSP1	1.74732	3.42796e-12
1775363_at	YJL132W	YJL132W	1.73909	6.57617e-15
1769876_at	YOR338W	YOR338W	1.73451	4.7657e-11
1777106_at	YNL274C	GOR1	1.73328	1.05075e-10
1774403_at	YLR177W	YLR177W	1.71719	9.27361e-17
1776272_at	YMR062C	ECM40	-1.7157	4.90634e-17
1771802_at	YER054C	GIP2	1.71232	9.19333e-11
1772447_at	YLR251W	SYM1	1.7118	8.71804e-11
1771344_at	YDR534C	FIT1	-1.70612	1.93793e-07
1780220_at	YOL082W	ATG19	1.69912	9.65889e-18
1770656_at	YBR053C	YBR053C	1.69578	7.51958e-20
1770767_at	YFL030W	AGX1	1.69346	4.77277e-10
1769426_at	YPR002W	PDH1	1.69155	5.33582e-16
1772517_at	YKL062W	MSN4	1.69023	1.18213e-10
1776283_at	YOL101C	IZH4	1.68451	2.38868e-07
1777053_at	YPR026W	ATH1	1.68187	2.26213e-14
1778446_at	YPL088W	YPL088W	1.67491	7.93674e-16
1772852_at	YBR033W	EDS1	1.67254	5.39063e-14
1769643_at	YBR169C	SSE2	1.67188	5.614e-14
1770603_at	YPL189W	GUP2	1.66986	2.75533e-16
1777309_at	YBR085W	AAC3	-1.66881	3.54318e-19
1771624_at	YDR453C	TSA2	1.66822	4.88506e-13
1773120_at	YER095W	RAD51	1.66321	6.33418e-19
1771810_at	YLR049C	YLR049C	-1.66044	3.07576e-19
1776531_at	YDR074W	TPS2	1.65895	1.03065e-11
1773938_at	YKL086W	SRX1	1.65286	3.06682e-09
1776449_at	YOR208W	PTP2	1.6521	1.94186e-20
1778184_at	YOL114C	YOL114C	1.64818	1.24709e-17
1775006_at	YHR092C	HXT4	1.63913	6.82237e-09
1779529_at	YOR020W-A	YOR020W-A	1.63511	1.51229e-17
1772292_at	YFL054C	YFL054C	1.63278	9.79588e-19
1778031_at	YPL157W	TGS1	-1.63106	4.46374e-15
1770001_at	YDR516C	EMI2	1.62706	9.82695e-17
1774710_at	YBR104W	YMC2	-1.62386	1.16211e-15
1777219_at	YNL134C	YNL134C	1.61661	2.12892e-20
1773660_at	YEL060C	PRB1	1.61659	2.2567e-13
1774675_at	YJL026W	RNR2	1.6022	5.62387e-28
1771041_at	YOR152C	YOR152C	1.59587	2.3823e-16
1772511_at	YMR096W	SNZ1	-1.59435	1.37592e-07
1775441_at	YKL109W	HAP4	1.5934	3.10548e-08
1776968_at	YOR065W	CYT1	1.59284	1.46602e-12
1779369_at	YOR134W	BAG7	1.59072	8.54171e-07
1775925_at	YIL136W	OM45	1.58894	5.67378e-13
1772726_at	YHL035C	VMR1	1.58242	7.58129e-14
1772373_at	YLL039C	UBI4	1.58177	3.44349e-11
1777793_at	YGL117W	YGL117W	-1.57893	7.84858e-13
1774429_at	YPL279C	YPL279C	-1.57719	7.00567e-12
1775874_at	YIL099W	SGA1	1.57708	3.6191e-10
1771410_at	YKR098C	UBP11	1.57701	5.65732e-17
1770008_at	YIL019W	FAF1	-1.57462	6.93182e-12
1774485_at	YJL066C	MPM1	1.57355	1.15733e-16
1773436_x_at	YLR037C	DAN2	1.56654	8.96729e-14
1777019_at	YOR204W	DED1	-1.56621	2.63105e-09
1775480_at	YLR438W	CAR2	1.56211	2.56922e-10
1769448_at	YHR152W	SPO12	1.56103	2.57738e-20
1772549_at	YAL062W	GDH3	1.55502	2.15658e-14
1774339_at	YOL048C	YOL048C	1.55325	1.62407e-17
1770072_at	YMR008C	PLB1	1.55318	9.2767e-20
1776759_at	YKL107W	YKL107W	1.552	9.72293e-13
1777123_at	YLR228C	ECM22	-1.5513	1.73987e-20
1773662_at	YGR066C	YGR066C	1.54772	1.22374e-11
1775386_at	YML116W	ATR1	-1.54095	3.91672e-13
1780036_at	YEL012W	UBC8	1.53996	4.76056e-17
1769870_at	YLR299W	ECM38	1.53993	2.87981e-18
1773949_at	YDL101C	DUN1	1.53943	3.09774e-22
1774011_at	YIL107C	PFK26	1.53875	1.14184e-17
1775220_at	YNL279W	PRM1	-1.5384	2.25695e-10
1779097_at	YOR095C	RKI1	-1.53816	1.39647e-16
1772460_at	YJR111C	YJR111C	-1.53237	1.61649e-17
1774985_at	YJL070C	YJL070C	1.52975	6.65543e-16
1776257_at	YGR250C	YGR250C	1.52264	1.15239e-20
1775305_at	YPL119C-A	YPL119C-A	1.51569	2.77493e-11
1779784_at	YJL133C-A	YJL133C-A	1.51459	5.40568e-08
1775390_at	YMR104C	YPK2	1.51282	8.94229e-18
1777128_at	YGR153W	YGR153W	1.51214	1.55114e-16
1779645_at	YNL112W	DBP2	-1.50802	1.42736e-12
1771619_at	YGL047W	ALG13	1.50604	1.57024e-17
1772730_at	YLR213C	CRR1	-1.49973	5.79571e-17
1773976_at	YBR203W	COS111	1.49926	2.14229e-11
1779946_at	YNL141W	AAH1	-1.4988	2.84333e-12
1772394_at	YML118W	NGL3	1.49704	4.0487e-15
1769713_at	YOL162W	YOL162W	1.49505	2.46871e-06
1769585_at	YBR285W	YBR285W	1.49301	1.47212e-08
1777445_at	YAR068W	YAR068W	-1.4919	4.10487e-18
1774696_at	YDR533C	HSP31	1.48843	5.15021e-17
1771982_at	YMR170C	ALD2	1.48477	1.40028e-18
1772848_at	YAL028W	FRT2	1.48369	2.19119e-12
1775666_at	YDL022W	GPD1	1.4818	2.47647e-15
1778931_at	YJR096W	YJR096W	1.47644	2.79601e-16
1778076_at	YBR284W	YBR284W	1.47233	9.64118e-14
1774108_at	YMR266W	RSN1	-1.46558	1.09903e-19
1779364_at	YBR147W	YBR147W	1.46204	2.96798e-08
1771791_s_at	YBL101W-A	YBL101W-A	1.46118	1.6035e-11
1780217_at	YGR161C	RTS3	1.46115	2.54436e-09
1779408_at	YBR126C	TPS1	1.4609	6.37617e-14
1774057_at	YLR345W	YLR345W	1.45764	4.50942e-17
1776161_at	YDR358W	GGA1	1.45593	1.03756e-14
1779871_at	YJL219W	HXT9	1.45421	1.67307e-15
1779010_at	YLR079W	SIC1	-1.4522	3.36519e-19
1773377_at	YIL117C	PRM5	1.44612	2.31925e-17
1773936_at	YIL055C	YIL055C	1.43968	1.40086e-13
1770947_at	YPR006C	ICL2	1.4389	1.9121e-20
1772181_at	YKL133C	YKL133C	1.43825	1.73781e-17
1771214_at	YOR347C	PYK2	1.43186	1.35444e-14
1770343_s_at	YFL059W	SNZ3	1.42206	2.67841e-16
1777845_at	YOR227W	YOR227W	1.42129	8.70873e-16
1777207_at	YGR109C	CLB6	-1.41628	4.10365e-15
1779440_at	YDL124W	YDL124W	1.41266	4.10481e-19
1770168_s_at	YOR390W	YOR390W	-1.41249	4.98881e-13
1779169_at	YAL025C	MAK16	-1.41191	5.53644e-11
1769803_s_at	YHR053C	CUP1-1	-1.40845	6.58108e-10
1775227_at	YAL008W	FUN14	1.40612	3.14401e-17
1769392_at	YOR192C-C	YOR192C-C	1.40468	3.24687e-15
1777670_at	YBR089C-A	NHP6B	-1.39925	1.87749e-15
1774012_at	YIR027C	DAL1	1.39688	6.7403e-08
1774440_at	YMR110C	HFD1	1.39475	9.81356e-18
AFFX-r2-Sc-EAF5-5_at	YEL018W	YEL018W	-1.39216	5.8509e-12
1771886_at	YBR016W	YBR016W	-1.39123	3.68108e-17
1777857_at	YPL014W	YPL014W	1.39079	2.07282e-08
1778089_at	YPL252C	YAH1	-1.39046	1.31422e-17
1775912_at	YIL111W	COX5B	1.39004	2.69771e-11
1770925_at	YHR049W	FSH1	-1.38917	7.23688e-16
1779660_at	YLR174W	IDP2	1.38795	2.92648e-14
1778604_at	YGR194C	XKS1	1.38649	3.58965e-13
1777336_at	YIL065C	FIS1	1.38354	1.43601e-18
1769955_at	YGR088W	CTT1	1.37756	5.65165e-11
1772738_at	YHR176W	FMO1	1.37148	1.36659e-15
1771925_at	YJL164C	TPK1	1.36967	3.75806e-12
1770659_at	YPL017C	IRC15	1.3679	2.14664e-06
1774018_at	YJL050W	MTR4	-1.3662	1.25663e-14
1778969_x_at	YEL049W	PAU2	1.3643	3.0689e-08
1776650_at	YKL106W	AAT1	-1.36129	3.8148e-20
1779115_at	YEL059C-A	SOM1	1.36108	3.62814e-16
1776524_at	YBL028C	YBL028C	-1.35602	3.58441e-11
1779892_at	YPR167C	MET16	-1.35141	2.42779e-13
1776422_at	YCL038C	ATG22	1.34804	1.39952e-15
1777525_at	YOR220W	RCN2	1.34404	1.20861e-13
1771705_at	YER150W	SPI1	1.34084	2.94613e-08
1775393_at	YGR271C-A	YGR271C-A	-1.34012	6.3093e-08
1769450_at	YER035W	EDC2	1.33961	4.61767e-11
1779096_at	YCL021W-A	YCL021W-A	1.33852	1.90482e-15
1779249_at	YAL059W	ECM1	-1.33819	8.49277e-11
1779578_at	YDR059C	UBC5	1.33352	2.00143e-16
1770483_at	YMR280C	CAT8	1.3308	2.66985e-09
1773792_at	YIL097W	FYV10	1.33057	4.59342e-15
1779235_at	YER060W	FCY21	-1.32907	6.65458e-17
1780210_at	YOR052C	YOR052C	1.32802	4.61762e-14
1779394_at	YDL027C	YDL027C	1.32447	1.88366e-15
1777918_at	YIL122W	POG1	1.324	1.33774e-14
1771019_at	YOR137C	SIA1	1.32304	9.31003e-19
1777122_at	YOL014W	YOL014W	-1.31523	1.36313e-12
1769860_at	YCR020W-B	HTL1	-1.3119	8.5255e-10
1772375_at	YOL140W	ARG8	-1.3117	6.3536e-14
1776021_at	YOL012C	HTZ1	-1.31077	4.18893e-22
1777511_at	YOR215C	YOR215C	1.30771	4.00577e-19
1770120_at	YJL016W	YJL016W	1.30576	5.47309e-15
1769945_at	YKR092C	SRP40	-1.30447	1.61566e-12
1778544_at	YMR145C	NDE1	1.30106	1.22022e-18
1779541_at	YCL036W	GFD2	-1.30102	3.21238e-11
1778440_at	YDR391C	YDR391C	1.29847	8.66393e-15
1773056_at	YOL019W	YOL019W	-1.29737	1.22335e-15
1779333_at	YLR190W	MMR1	1.29664	3.37558e-21
1777381_at	YKL032C	IXR1	-1.29653	4.88702e-16
1776883_at	YNL305C	YNL305C	1.29474	2.3941e-16
1780137_at	YDR281C	PHM6	-1.29247	7.52749e-06
1773329_at	YJR073C	OPI3	1.29068	6.99598e-18
1771432_at	YGR149W	YGR149W	1.29063	3.6643e-14
1779057_at	YPL186C	UIP4	1.29028	1.19695e-08
1773684_at	YJL103C	GSM1	1.28964	2.0978e-14
1774560_at	YLR034C	SMF3	1.28935	1.27781e-19
1769411_at	YBR149W	ARA1	1.28646	1.40929e-20
1775271_at	YPL230W	YPL230W	1.28578	4.05398e-07
1770048_at	YOR062C	YOR062C	1.28362	2.34917e-12
1773608_at	YLR307W	CDA1	1.28358	3.98816e-09
1778381_at	YLR405W	DUS4	-1.28353	2.70263e-13
1774649_at	YMR126C	DLT1	-1.27965	9.39124e-14
1771515_at	YML131W	YML131W	1.27733	2.55196e-22
1779914_at	YHL044W	YHL044W	1.27646	2.83342e-15
1770319_at	YFR030W	MET10	-1.27526	3.51669e-14
1771633_at	YPR191W	QCR2	1.27522	3.17117e-18
1773772_at	YHR081W	LRP1	-1.27295	2.19828e-12
1779675_at	YIL020C	HIS6	-1.2704	2.05419e-16
1771109_at	YHL028W	WSC4	1.26955	7.84235e-08
1777010_at	YLL041C	SDH2	1.26768	9.47654e-14
1771645_at	YPR151C	SUE1	1.26735	1.32919e-07
1772609_at	YKR041W	YKR041W	-1.26201	1.6754e-14
1774743_at	YBR233W-A	DAD3	-1.26069	6.42579e-16
1772279_at	YMR251W-A	HOR7	1.26028	2.08613e-14
1770764_at	YDL199C	YDL199C	1.26	5.59148e-11
1778426_s_at	YBR009C	HHF1	-1.25902	6.1172e-18
1778691_at	YGR074W	SMD1	-1.2583	7.90422e-13
1778802_at	YJR112W	NNF1	-1.25761	7.40066e-17
1778930_at	YOR289W	YOR289W	1.25574	4.97348e-09
1777536_at	YGR067C	YGR067C	1.25489	1.75713e-11
1776614_at	YAL040C	CLN3	1.2499	1.52786e-16
1776828_at	YIL169C	YIL169C	-1.24986	2.93726e-07
1780064_at	YHR120W	MSH1	-1.24592	1.21698e-13
1777850_at	YNL097C-A	YNL097C-A	-1.24342	3.0217e-09
1771801_at	YLR356W	YLR356W	1.24087	1.95875e-16
1778183_at	YOR328W	PDR10	1.24046	4.9669e-10
1775342_at	YJR070C	LIA1	-1.24004	7.28136e-15
1774346_at	YGR254W	ENO1	1.23754	3.99763e-17
1769951_at	YJL082W	IML2	1.23574	1.63809e-10
1772477_at	YJR124C	YJR124C	-1.23526	1.85153e-16
1772365_at	YLR108C	YLR108C	1.22892	1.09548e-15
1779045_at	YOR247W	SRL1	-1.22742	2.91329e-20
1771529_at	YDR380W	ARO10	-1.22483	1.61801e-10
1775673_at	YIL124W	AYR1	1.22437	4.71468e-18
1775532_at	YPR052C	NHP6A	-1.22375	2.77882e-15
1772699_at	YOL152W	FRE7	-1.22299	3.46615e-09
1772944_at	YOR316C-A	YOR316C-A	-1.2228	4.74103e-09
1778475_at	YMR085W	YMR085W	1.2211	2.0101e-07
1772421_at	YCL035C	GRX1	1.22012	5.76097e-19
1774377_at	YML042W	CAT2	1.21966	2.46581e-12
1772958_at	YGR052W	FMP48	1.21959	8.20104e-08
1774340_at	YJL155C	FBP26	1.21823	8.48912e-14
1769519_at	YKL096W	CWP1	1.21765	6.02577e-11
1776371_at	YOL113W	SKM1	1.21664	4.14259e-15
1777196_at	YKR097W	PCK1	1.21608	1.37015e-13
1769905_at	YJR151C	DAN4	1.21382	1.46451e-14
1770549_at	YDL057W	YDL057W	1.21273	1.56046e-11
1769456_at	YKL061W	YKL061W	-1.21218	2.06229e-08
1771435_at	YDR043C	NRG1	1.212	3.3157e-06
1769627_at	YLR151C	PCD1	1.21119	4.15406e-11
1775991_s_at	YCL073C	YCL073C	1.21078	2.10088e-10
1772220_at	YDR178W	SDH4	1.2095	1.1937e-14
1774240_at	YGR059W	SPR3	1.20726	9.50943e-12
1778591_at	YNR044W	AGA1	-1.20704	3.95736e-12
1777204_at	YLR068W	FYV7	-1.20654	6.74086e-08
1778892_at	YJL011C	RPC17	-1.20359	1.46395e-14
1777222_at	YBR148W	YSW1	1.20139	1.07083e-09
1772583_s_at	YBR089C-A	NHP6B	-1.20013	1.8291e-18
1777576_at	YAL034W-A	MTW1	-1.1981	4.27635e-13
1770362_s_at	YHR043C	DOG2	1.19754	4.26866e-16
1771172_at	YLR328W	NMA1	-1.1948	5.87612e-20
1773613_at	YJL212C	OPT1	-1.19333	3.8895e-18
1776154_at	YBR070C	ALG14	1.19317	6.32427e-20
1777449_at	YIR014W	YIR014W	1.19077	1.71975e-09
AFFX-r2-Sc-EAF5-3_at	YEL018W	YEL018W	-1.18693	4.82392e-13
1771722_at	YDL230W	PTP1	1.18311	3.60319e-18
1771265_at	YKR049C	FMP46	1.18221	2.06254e-14
1771173_at	YGL070C	RPB9	-1.18208	4.36494e-15
1776909_at	YBL004W	UTP20	-1.17888	1.40768e-12
1772863_at	YMR053C	STB2	1.17689	2.72952e-09
1773931_at	YBR066C	NRG2	1.17675	4.56052e-12
1776558_at	YMR011W	HXT2	-1.17672	1.63492e-09
1772790_at	YPL170W	DAP1	1.17284	7.18159e-16
1772328_at	YBL039W-A	YBL039W-A	1.17208	7.54681e-17
1769674_at	YPL119C	DBP1	1.16806	1.6529e-08
1770541_at	YGR272C	YGR272C	-1.16702	1.43492e-08
1779372_at	YNL188W	KAR1	-1.16618	1.01091e-15
1772562_at	YER052C	HOM3	-1.16555	3.8202e-17
1776309_at	YFR026C	YFR026C	1.16546	1.68479e-12
1771346_at	YDR354W	TRP4	-1.16514	6.866e-17
1774326_at	YJL102W	MEF2	1.16468	6.59145e-15
1770785_at	YPR193C	HPA2	1.16458	5.79194e-08
1778498_at	YBR139W	YBR139W	1.16393	2.64182e-14
1771067_at	YKL112W	ABF1	-1.16393	1.2464e-14
1775856_at	YDR120C	TRM1	-1.16031	6.27829e-12
1773484_at	YBR049C	REB1	-1.15864	5.84103e-20
1776919_at	YBL032W	HEK2	-1.15515	1.00503e-20
1772558_at	YBR067C	TIP1	1.15465	2.75965e-13
1770900_at	YCR091W	KIN82	1.15225	1.44401e-11
1771819_at	YCR057C	PWP2	-1.15218	6.80245e-11
1770074_at	YBR141C	YBR141C	-1.15144	8.62614e-09
1776471_at	YGL209W	MIG2	1.15102	1.24213e-11
1771519_at	YAR027W	UIP3	1.15056	9.93579e-17
1778542_at	YEL048C	YEL048C	-1.1504	1.98086e-12
1770379_at	YBR108W	YBR108W	1.15014	5.18141e-15
1776829_at	YCL026C-B	HBN1	1.14964	2.25043e-10
1771106_at	YBR162C	TOS1	-1.14918	3.19785e-17
1778174_at	YBR204C	YBR204C	1.14907	1.04796e-16
1773261_at	YIL079C	AIR1	-1.14749	1.58376e-11
1778111_at	YDR384C	ATO3	-1.14744	1.544e-18
1779613_at	YLL060C	GTT2	1.1474	2.76765e-12
1776425_at	YBR280C	SAF1	1.1474	1.49936e-11
1776553_at	YOL163W	YOL163W	1.14613	2.89844e-08
1772139_at	YHR030C	SLT2	1.14576	8.45569e-19
1771896_at	YPL092W	SSU1	-1.14427	1.07454e-14
1773804_at	YBR114W	RAD16	1.14427	8.0149e-14
1770191_at	YER142C	MAG1	1.14201	9.00708e-21
1769333_at	YPL223C	GRE1	1.14062	1.74746e-08
1769986_at	YDL223C	HBT1	1.13954	5.0163e-08
1775401_at	YIL024C	YIL024C	1.13916	4.60644e-13
1779267_at	YER096W	SHC1	1.13864	8.14279e-09
1770540_at	YJL068C	YJL068C	1.13823	1.09168e-19
1772839_at	YDR315C	IPK1	1.13623	8.73395e-13
1769373_at	YNL216W	RAP1	-1.13615	8.06613e-16
1780138_at	YOR108W	LEU9	-1.13452	1.94188e-16
1773993_at	YHR008C	SOD2	1.13425	7.25208e-17
1777667_s_at	YEL070W	DSF1	1.13417	2.21081e-08
1769943_at	YJL200C	ACO2	-1.13374	1.80356e-16
1778677_at	YDR009W	GAL3	1.13149	3.8985e-12
1773805_at	YJR098C	YJR098C	1.13017	7.39544e-15
1775215_at	YJL213W	YJL213W	-1.12999	1.30966e-10
1770101_at	YBR028C	YBR028C	-1.1299	7.29301e-16
1770954_at	YLR363W-A	YLR363W-A	-1.129	4.19316e-11
1776014_at	YDR087C	RRP1	-1.12785	3.44514e-11
1775962_at	YPL146C	NOP53	-1.12776	2.07376e-09
1772287_at	YHR018C	ARG4	-1.12602	4.0365e-16
1778830_at	YAR050W	FLO1	1.12555	5.15554e-08
1769967_at	YCR036W	RBK1	1.12509	7.12966e-20
1772456_at	YIR036C	IRC24	1.12487	1.76367e-17
1776793_at	YGR189C	CRH1	-1.12346	8.27388e-18
1778279_at	YBR265W	TSC10	-1.12327	3.6539e-16
1772508_at	YGR103W	NOP7	-1.12288	1.09877e-12
AFFX-YER148w5_at	AFFX-Sc-YER148W	AFFX-Sc-YER148W	-1.12253	8.81298e-14
1777725_at	YDR357C	YDR357C	1.11993	5.83335e-12
1778857_at	YBR208C	DUR1,2	1.11986	2.78819e-11
1770480_at	YKR039W	GAP1	1.11946	2.88989e-10
1773875_at	YDL024C	DIA3	1.11921	4.91441e-06
1772023_at	YKL091C	YKL091C	1.11861	3.01929e-11
1770084_at	YIL009W	FAA3	-1.11391	2.29944e-18
1773667_at	YHR043C	DOG2	1.11242	7.66603e-10
1778399_at	YBL021C	HAP3	-1.11241	1.11854e-14
1770093_at	YLR001C	YLR001C	1.11186	5.45219e-14
1773699_at	YOL084W	PHM7	1.11175	2.07585e-09
1774859_at	YER091C	MET6	-1.11037	1.20735e-19
1776228_at	YPL222W	FMP40	1.10975	1.10873e-12
1777828_at	YOR280C	FSH3	1.10968	8.98418e-18
1771363_at	YGR213C	RTA1	1.1092	2.73632e-09
1779035_at	YGR023W	MTL1	1.10896	1.92266e-11
1775990_at	YPL087W	YDC1	1.10858	1.97202e-15
1773605_at	YNL175C	NOP13	-1.1077	6.81814e-13
1773127_at	YPL152W	RRD2	1.106	6.29135e-16
1774980_at	YLL011W	SOF1	-1.1056	1.51646e-11
1769365_at	YPL154C	PEP4	1.10461	1.82851e-16
1777927_at	YKL078W	DHR2	-1.10195	9.08969e-08
1775541_at	YNL031C	HHT2	-1.10085	2.56164e-17
1777133_at	YNL173C	MDG1	-1.09704	4.91362e-16
1769472_at	YMR182C	RGM1	1.09641	5.76872e-09
1777941_at	YCL033C	YCL033C	1.0957	2.02465e-15
1771292_at	YDR224C	HTB1	-1.09542	3.62755e-19
1774170_at	YLR221C	RSA3	-1.09405	4.94568e-12
1769474_at	YPL264C	YPL264C	-1.09367	3.79137e-17
1779412_at	YNR001C	CIT1	1.09157	6.23953e-16
1773454_at	YHR171W	ATG7	1.09095	3.83209e-12
1772172_at	YJR002W	MPP10	-1.0905	1.11017e-10
1775738_at	YBR184W	YBR184W	-1.09002	8.05585e-11
1776143_at	YIL126W	STH1	-1.08998	3.1892e-15
1774665_at	YLR324W	PEX30	1.08992	2.6265e-17
1771442_at	YLR376C	PSY3	1.08867	3.04911e-16
1779232_at	YMR068W	AVO2	1.08849	4.94753e-13
1773254_at	YKL209C	STE6	1.0872	3.62399e-10
1771710_at	YDR083W	RRP8	-1.08517	3.41146e-10
1774694_at	YDL063C	YDL063C	-1.085	1.65099e-08
1777972_at	YGL081W	YGL081W	1.085	7.69756e-08
1780038_at	YKL065C	YET1	1.08339	1.87855e-18
1773607_at	YJL141C	YAK1	1.08284	2.76335e-11
1771215_at	YOL064C	MET22	-1.08161	1.60832e-14
1776958_at	YNL058C	YNL058C	1.08063	2.00057e-15
1774025_at	YDL205C	HEM3	-1.08023	2.48849e-06
1778246_at	YER175C	TMT1	-1.07871	2.12131e-10
1775362_at	YMR040W	YET2	1.0787	6.36404e-13
1772202_at	YKL148C	SDH1	1.07867	2.63777e-14
1775703_at	YDL074C	BRE1	-1.07774	7.23758e-15
1778375_at	YLR136C	TIS11	1.0777	3.12727e-07
1773459_at	YDR101C	ARX1	-1.07562	7.36063e-10
1779866_at	YLR121C	YPS3	-1.07548	4.60891e-12
1769667_at	YOL122C	SMF1	1.07492	4.37706e-13
1775628_at	YBR018C	GAL7	1.0746	7.94807e-07
1773019_at	YBR010W	HHT1	-1.07455	1.08283e-17
1771188_at	YNL217W	YNL217W	-1.07439	8.9581e-15
1775415_at	YML002W	YML002W	1.07429	7.97141e-11
1769344_at	YLR050C	YLR050C	1.07409	6.32946e-18
1775369_s_at	YGR138C	TPO2	1.07379	1.882e-13
1779031_at	YER081W	SER3	1.07242	1.32925e-10
1775255_at	YGL053W	PRM8	1.07242	7.92417e-11
1774245_at	YFR012W-A	YFR012W-A	1.07203	2.5272e-09
1772367_at	YMR091C	NPL6	-1.07073	4.81119e-15
1771940_at	YGR239C	PEX21	-1.06746	8.671e-11
1778265_at	YNR060W	FRE4	-1.06739	1.34583e-06
1780079_at	YEL041W	YEF1	1.06201	2.64713e-10
1773669_at	YOR004W	UTP23	-1.06062	1.02774e-10
1772547_at	YDR412W	RRP17	-1.05964	7.84276e-10
1776348_at	YDR021W	FAL1	-1.05941	6.05401e-08
1770795_at	YKL162C	YKL162C	1.05798	8.24283e-13
1775626_at	YBL039C	URA7	-1.05766	3.32188e-14
1774736_at	YPR098C	YPR098C	1.05736	2.84897e-17
1778243_at	YLR414C	YLR414C	1.05631	2.42587e-13
1771992_at	YPL043W	NOP4	-1.05545	9.93792e-10
1779535_at	YNL075W	IMP4	-1.05496	3.07592e-10
1772259_at	YIR037W	HYR1	1.05463	6.18741e-18
1779514_at	YJL122W	ALB1	-1.0526	1.29392e-10
1770695_at	YCR083W	TRX3	1.05123	2.83103e-14
1779741_at	YKR061W	KTR2	1.0512	1.79903e-12
1772974_at	YJL057C	IKS1	1.05045	1.58277e-10
1779590_at	YKR008W	RSC4	-1.04961	2.54038e-19
1778752_at	YMR042W	ARG80	-1.04724	1.36848e-11
RPTR-Sc-U46493-1_s_at	U46493-1	U46493-1	-1.04597	6.51159e-06
1776949_at	YBR013C	YBR013C	1.04576	3.31734e-16
1777223_at	YGR127W	YGR127W	1.04386	6.42326e-15
1775439_at	YBR026C	ETR1	1.03988	3.39699e-13
1770147_at	YHR169W	DBP8	-1.03954	1.53219e-09
1773696_at	YLR008C	PAM18	-1.03661	4.90133e-16
1776967_at	YDR503C	LPP1	1.03556	3.07361e-16
1774718_at	YGR162W	TIF4631	-1.03552	7.2192e-16
1778758_at	YDR255C	RMD5	1.03475	5.2439e-07
1778290_at	YGR244C	LSC2	1.03386	3.77428e-11
1777206_at	YJL010C	NOP9	-1.03357	3.52897e-11
1777697_at	YGL157W	YGL157W	1.03349	1.15874e-17
1776155_at	YGR180C	RNR4	1.03308	4.09493e-23
1778840_at	YJL168C	SET2	-1.03288	1.73685e-17
1775189_at	YER153C	PET122	-1.03206	1.07212e-11
1777617_at	YDR058C	TGL2	1.03145	3.6603e-12
1779275_at	YHR104W	GRE3	1.02999	6.07256e-14
1769604_at	YDL149W	ATG9	1.02984	4.85216e-14
1773231_at	YJL033W	HCA4	-1.02922	1.65662e-09
1770742_at	YOR003W	YSP3	1.02906	1.46115e-14
1778364_at	YOL141W	PPM2	-1.02884	1.50154e-07
1771914_at	YKL072W	STB6	-1.02844	1.33113e-07
1779620_at	YEL073C	YEL073C	1.02831	2.42078e-09
1777371_at	YPL110C	GDE1	1.02796	3.55682e-16
1773258_at	YDR060W	MAK21	-1.02749	3.43656e-13
1778782_at	YOL115W	PAP2	-1.02643	1.51003e-14
1776085_at	YKL157W	APE2	1.02373	7.28499e-20
1769671_at	YPR117W	YPR117W	1.02352	2.06068e-09
1774337_at	YMR305C	SCW10	-1.0225	6.35326e-15
1777944_at	YNL151C	RPC31	-1.02194	3.45658e-13
1777790_at	YDR280W	RRP45	-1.02068	2.61574e-14
1776609_at	YKL142W	MRP8	1.02002	2.18781e-14
1780197_at	YNL024C	YNL024C	-1.0195	2.81872e-10
1774982_at	YGR187C	HGH1	-1.01889	8.3968e-12
1773088_at	YMR229C	RRP5	-1.01853	1.60706e-11
1777679_at	YDR263C	DIN7	1.01796	2.73222e-11
1776324_at	YER044C-A	MEI4	1.01794	1.67451e-07
1775847_at	YCL030C	HIS4	-1.01774	7.0334e-13
1771419_at	YPL026C	SKS1	1.01758	9.62831e-08
1778344_at	YGL010W	YGL010W	1.0154	1.20916e-10
1779503_s_at	YFL062W	COS4	1.01513	7.87263e-16
1779593_at	YOR377W	ATF1	-1.01457	4.93146e-14
1771189_at	YKL121W	YKL121W	1.0144	1.72845e-12
1769681_at	YOL105C	WSC3	1.01429	7.69651e-17
1777601_at	YPL249C	GYP5	1.01259	4.82093e-16
1772020_at	YKR010C	TOF2	-1.01246	1.16856e-17
1772854_at	YOL017W	ESC8	1.01188	7.18214e-14
1777797_at	YFR034C	PHO4	-1.01164	1.05427e-17
1772533_at	YPL128C	TBF1	-1.00969	2.76833e-15
1780011_at	YMR262W	YMR262W	1.00933	1.23275e-10
1770957_at	YOR378W	YOR378W	1.00913	7.36606e-11
1770394_at	YCR073C	SSK22	1.00897	5.34952e-13
1773257_at	YHR001W-A	QCR10	1.0085	9.84934e-08
1779890_at	YMR033W	ARP9	-1.00742	3.93452e-14
1779467_at	YKR102W	FLO10	1.00742	1.68177e-08
1773737_at	YFL055W	AGP3	1.00717	3.39037e-11
1773941_at	YIL127C	YIL127C	-1.00458	4.47793e-10
1773104_s_at	YBL005W-A	YBL005W-A	1.00195	2.22255e-06
1770043_at	YHR170W	NMD3	-1.00157	1.58297e-12
1779551_at	YKL058W	TOA2	-1.00112	7.04414e-13
1771840_at	YEL047C	YEL047C	1.00047	2.37804e-20

## Sheet: (B) QT1
1778686_at	YOR273C	TPO4
1779143_at	YGL263W	COS12
1773780_at	YGR032W	GSC2
1776188_at	YDL110C	TMA17
1771375_at	YBL049W	MOH1
1774777_at	YGR043C	NQM1
1779563_at	YDR070C	FMP16
1779450_at	YNR014W	YNR014W
1779973_at	YKR091W	SRL3
1773961_at	YGR256W	GND2
1774888_at	YJL045W	YJL045W
1769679_at	YER053C	PIC2
1779591_at	YKR011C	YKR011C
1772850_at	YJR008W	YJR008W
1777239_at	YGL258W-A	YGL258W-A
1778105_at	YNL092W	YNL092W
1778518_at	YNL012W	SPO1
1777343_at	YNL202W	SPS19
1774742_at	YPR157W	YPR157W
1769804_at	YGL104C	VPS73
1779403_at	YER158C	YER158C
1773882_at	YLR054C	OSW2
1774858_at	YFR023W	PES4
1778599_at	YKL150W	MCR1
1771951_at	YJL144W	YJL144W
1769959_at	YDL085W	NDE2
1778121_s_at	YCR104W	PAU3
1774545_at	YIL113W	SDP1
1778501_at	YHR075C	PPE1
1771695_at	YPR001W	CIT3
1777106_at	YNL274C	GOR1
1774403_at	YLR177W	YLR177W
1771802_at	YER054C	GIP2
1780220_at	YOL082W	ATG19
1770767_at	YFL030W	AGX1
1769426_at	YPR002W	PDH1
1778446_at	YPL088W	YPL088W
1772852_at	YBR033W	EDS1
1770603_at	YPL189W	GUP2
1771624_at	YDR453C	TSA2
1776531_at	YDR074W	TPS2
1776449_at	YOR208W	PTP2
1778184_at	YOL114C	YOL114C
1779529_at	YOR020W-A	YOR020W-A
1772292_at	YFL054C	YFL054C
1770001_at	YDR516C	EMI2
1777219_at	YNL134C	YNL134C
1773660_at	YEL060C	PRB1
1771041_at	YOR152C	YOR152C
1776968_at	YOR065W	CYT1
1779369_at	YOR134W	BAG7
1775925_at	YIL136W	OM45
1772726_at	YHL035C	VMR1
1775874_at	YIL099W	SGA1
1771410_at	YKR098C	UBP11
1774485_at	YJL066C	MPM1
1773436_x_at	YLR037C	DAN2
1769448_at	YHR152W	SPO12
1772549_at	YAL062W	GDH3
1774339_at	YOL048C	YOL048C
1776759_at	YKL107W	YKL107W
1773662_at	YGR066C	YGR066C
1769870_at	YLR299W	ECM38
1773949_at	YDL101C	DUN1
1774011_at	YIL107C	PFK26
1779784_at	YJL133C-A	YJL133C-A
1775390_at	YMR104C	YPK2
1777128_at	YGR153W	YGR153W
1771619_at	YGL047W	ALG13
1772394_at	YML118W	NGL3
1769585_at	YBR285W	YBR285W
1774696_at	YDR533C	HSP31
1772848_at	YAL028W	FRT2
1778931_at	YJR096W	YJR096W
1778076_at	YBR284W	YBR284W
1779364_at	YBR147W	YBR147W
1771791_s_at	YBL101W-A	YBL101W-A
1779408_at	YBR126C	TPS1
1774057_at	YLR345W	YLR345W
1776161_at	YDR358W	GGA1
1779871_at	YJL219W	HXT9
1773936_at	YIL055C	YIL055C
1772181_at	YKL133C	YKL133C
1771214_at	YOR347C	PYK2
1770343_s_at	YFL059W	SNZ3
1777845_at	YOR227W	YOR227W
1779440_at	YDL124W	YDL124W
1769392_at	YOR192C-C	YOR192C-C
1774012_at	YIR027C	DAL1
1774440_at	YMR110C	HFD1
1779660_at	YLR174W	IDP2
1778604_at	YGR194C	XKS1
1777336_at	YIL065C	FIS1
1772738_at	YHR176W	FMO1
1779115_at	YEL059C-A	SOM1
1776422_at	YCL038C	ATG22
1777525_at	YOR220W	RCN2
1771705_at	YER150W	SPI1
1769450_at	YER035W	EDC2
1779096_at	YCL021W-A	YCL021W-A
1779578_at	YDR059C	UBC5
1770483_at	YMR280C	CAT8
1773792_at	YIL097W	FYV10
1779394_at	YDL027C	YDL027C
1777918_at	YIL122W	POG1
1771019_at	YOR137C	SIA1
1777511_at	YOR215C	YOR215C
1770120_at	YJL016W	YJL016W
1778544_at	YMR145C	NDE1
1779333_at	YLR190W	MMR1
1776883_at	YNL305C	YNL305C
1773329_at	YJR073C	OPI3
1771432_at	YGR149W	YGR149W
1779057_at	YPL186C	UIP4
1773684_at	YJL103C	GSM1
1774560_at	YLR034C	SMF3
1769411_at	YBR149W	ARA1
1775271_at	YPL230W	YPL230W
1770048_at	YOR062C	YOR062C
1773608_at	YLR307W	CDA1
1779914_at	YHL044W	YHL044W
1771633_at	YPR191W	QCR2
1771109_at	YHL028W	WSC4
1777010_at	YLL041C	SDH2
1771645_at	YPR151C	SUE1
1772279_at	YMR251W-A	HOR7
1778930_at	YOR289W	YOR289W
1777536_at	YGR067C	YGR067C
1776614_at	YAL040C	CLN3
1771801_at	YLR356W	YLR356W
1778183_at	YOR328W	PDR10
1774346_at	YGR254W	ENO1
1769951_at	YJL082W	IML2
1775673_at	YIL124W	AYR1
1778475_at	YMR085W	YMR085W
1774377_at	YML042W	CAT2
1772958_at	YGR052W	FMP48
1774340_at	YJL155C	FBP26
1776371_at	YOL113W	SKM1
1777196_at	YKR097W	PCK1
1769905_at	YJR151C	DAN4
1770549_at	YDL057W	YDL057W
1769627_at	YLR151C	PCD1
1775991_s_at	YCL073C	YCL073C
1772220_at	YDR178W	SDH4
1774240_at	YGR059W	SPR3
1777222_at	YBR148W	YSW1
1770362_s_at	YHR043C	DOG2
1776154_at	YBR070C	ALG14
1777449_at	YIR014W	YIR014W
1771722_at	YDL230W	PTP1
1771265_at	YKR049C	FMP46
1772863_at	YMR053C	STB2
1773931_at	YBR066C	NRG2
1772790_at	YPL170W	DAP1
1769674_at	YPL119C	DBP1
1776309_at	YFR026C	YFR026C
1774326_at	YJL102W	MEF2
1770785_at	YPR193C	HPA2
1778498_at	YBR139W	YBR139W
1770900_at	YCR091W	KIN82
1776471_at	YGL209W	MIG2
1771519_at	YAR027W	UIP3
1770379_at	YBR108W	YBR108W
1776829_at	YCL026C-B	HBN1
1778174_at	YBR204C	YBR204C
1776425_at	YBR280C	SAF1
1772139_at	YHR030C	SLT2
1770191_at	YER142C	MAG1
1769333_at	YPL223C	GRE1
1769986_at	YDL223C	HBT1
1779267_at	YER096W	SHC1
1772839_at	YDR315C	IPK1
1773993_at	YHR008C	SOD2
1778677_at	YDR009W	GAL3
1773805_at	YJR098C	YJR098C
1778830_at	YAR050W	FLO1
1769967_at	YCR036W	RBK1
1772456_at	YIR036C	IRC24
1773875_at	YDL024C	DIA3
1772023_at	YKL091C	YKL091C
1773667_at	YHR043C	DOG2
1770093_at	YLR001C	YLR001C
1773699_at	YOL084W	PHM7
1777828_at	YOR280C	FSH3
1771363_at	YGR213C	RTA1
1775990_at	YPL087W	YDC1
1773127_at	YPL152W	RRD2
1769365_at	YPL154C	PEP4
1777941_at	YCL033C	YCL033C
1779412_at	YNR001C	CIT1
1773454_at	YHR171W	ATG7
1774665_at	YLR324W	PEX30
1779232_at	YMR068W	AVO2
1773254_at	YKL209C	STE6
1777972_at	YGL081W	YGL081W
1780038_at	YKL065C	YET1
1773607_at	YJL141C	YAK1
1776958_at	YNL058C	YNL058C
1775362_at	YMR040W	YET2
1772202_at	YKL148C	SDH1
1769667_at	YOL122C	SMF1
1775628_at	YBR018C	GAL7
1775415_at	YML002W	YML002W
1769344_at	YLR050C	YLR050C
1775369_s_at	YGR138C	TPO2
1775255_at	YGL053W	PRM8
1774245_at	YFR012W-A	YFR012W-A
1780079_at	YEL041W	YEF1
1770795_at	YKL162C	YKL162C
1774736_at	YPR098C	YPR098C
1778243_at	YLR414C	YLR414C
1772259_at	YIR037W	HYR1
1770695_at	YCR083W	TRX3
1779741_at	YKR061W	KTR2
1772974_at	YJL057C	IKS1
1777223_at	YGR127W	YGR127W
1776967_at	YDR503C	LPP1
1778758_at	YDR255C	RMD5
1778290_at	YGR244C	LSC2
1777697_at	YGL157W	YGL157W
1776155_at	YGR180C	RNR4
1777617_at	YDR058C	TGL2
1769604_at	YDL149W	ATG9
1770742_at	YOR003W	YSP3
1779620_at	YEL073C	YEL073C
1777371_at	YPL110C	GDE1
1776085_at	YKL157W	APE2
1769671_at	YPR117W	YPR117W
1776609_at	YKL142W	MRP8
1777679_at	YDR263C	DIN7
1771419_at	YPL026C	SKS1
1779503_s_at	YFL062W	COS4
1771189_at	YKL121W	YKL121W
1769681_at	YOL105C	WSC3
1777601_at	YPL249C	GYP5
1772854_at	YOL017W	ESC8
1780011_at	YMR262W	YMR262W
1770394_at	YCR073C	SSK22
1773257_at	YHR001W-A	QCR10
1773737_at	YFL055W	AGP3
1771840_at	YEL047C	YEL047C

## Sheet: (C) QT2
1772651_at	YDR222W	YDR222W
1773828_at	YNL066W	SUN4
1774236_at	YMR006C	PLB2
1779520_at	YDL198C	GGC1
1772534_s_at	YAR066W	YAR066W
1772880_at	YMR095C	SNO1
1776946_at	YOR130C	ORT1
1777707_at	YBR047W	FMP23
1777097_at	YJR109C	CPA2
1776272_at	YMR062C	ECM40
1777309_at	YBR085W	AAC3
1778031_at	YPL157W	TGS1
1774710_at	YBR104W	YMC2
1772511_at	YMR096W	SNZ1
1777793_at	YGL117W	YGL117W
1774429_at	YPL279C	YPL279C
1770008_at	YIL019W	FAF1
1777019_at	YOR204W	DED1
1777123_at	YLR228C	ECM22
1775220_at	YNL279W	PRM1
1779097_at	YOR095C	RKI1
1772460_at	YJR111C	YJR111C
1772730_at	YLR213C	CRR1
1779946_at	YNL141W	AAH1
1777445_at	YAR068W	YAR068W
1774108_at	YMR266W	RSN1
1779010_at	YLR079W	SIC1
1770168_s_at	YOR390W	YOR390W
1779169_at	YAL025C	MAK16
1769803_s_at	YHR053C	CUP1-1
1777670_at	YBR089C-A	NHP6B
AFFX-r2-Sc-EAF5-5_at	YEL018W	YEL018W
1771886_at	YBR016W	YBR016W
1778089_at	YPL252C	YAH1
1770925_at	YHR049W	FSH1
1774018_at	YJL050W	MTR4
1776650_at	YKL106W	AAT1
1776524_at	YBL028C	YBL028C
1779892_at	YPR167C	MET16
1775393_at	YGR271C-A	YGR271C-A
1779249_at	YAL059W	ECM1
1777122_at	YOL014W	YOL014W
1769860_at	YCR020W-B	HTL1
1772375_at	YOL140W	ARG8
1776021_at	YOL012C	HTZ1
1769945_at	YKR092C	SRP40
1779541_at	YCL036W	GFD2
1777381_at	YKL032C	IXR1
1778381_at	YLR405W	DUS4
1774649_at	YMR126C	DLT1
1770319_at	YFR030W	MET10
1773772_at	YHR081W	LRP1
1779675_at	YIL020C	HIS6
1772609_at	YKR041W	YKR041W
1774743_at	YBR233W-A	DAD3
1778426_s_at	YBR009C	HHF1
1778691_at	YGR074W	SMD1
1778802_at	YJR112W	NNF1
1776828_at	YIL169C	YIL169C
1780064_at	YHR120W	MSH1
1777850_at	YNL097C-A	YNL097C-A
1775342_at	YJR070C	LIA1
1772477_at	YJR124C	YJR124C
1779045_at	YOR247W	SRL1
1775532_at	YPR052C	NHP6A
1772699_at	YOL152W	FRE7
1772944_at	YOR316C-A	YOR316C-A
1769456_at	YKL061W	YKL061W
1778591_at	YNR044W	AGA1
1777204_at	YLR068W	FYV7
1778892_at	YJL011C	RPC17
1772583_s_at	YBR089C-A	NHP6B
1777576_at	YAL034W-A	MTW1
1771172_at	YLR328W	NMA1
1773613_at	YJL212C	OPT1
AFFX-r2-Sc-EAF5-3_at	YEL018W	YEL018W
1771173_at	YGL070C	RPB9
1776909_at	YBL004W	UTP20
1770541_at	YGR272C	YGR272C
1779372_at	YNL188W	KAR1
1772562_at	YER052C	HOM3
1771346_at	YDR354W	TRP4
1771067_at	YKL112W	ABF1
1775856_at	YDR120C	TRM1
1773484_at	YBR049C	REB1
1776919_at	YBL032W	HEK2
1771819_at	YCR057C	PWP2
1770074_at	YBR141C	YBR141C
1778542_at	YEL048C	YEL048C
1771106_at	YBR162C	TOS1
1773261_at	YIL079C	AIR1
1778111_at	YDR384C	ATO3
1769373_at	YNL216W	RAP1
1780138_at	YOR108W	LEU9
1769943_at	YJL200C	ACO2
1770101_at	YBR028C	YBR028C
1770954_at	YLR363W-A	YLR363W-A
1776014_at	YDR087C	RRP1
1775962_at	YPL146C	NOP53
1772287_at	YHR018C	ARG4
1778279_at	YBR265W	TSC10
1772508_at	YGR103W	NOP7
AFFX-YER148w5_at	AFFX-Sc-YER148W	AFFX-Sc-YER148W
1770084_at	YIL009W	FAA3
1778399_at	YBL021C	HAP3
1773605_at	YNL175C	NOP13
1774980_at	YLL011W	SOF1
1777927_at	YKL078W	DHR2
1775541_at	YNL031C	HHT2
1777133_at	YNL173C	MDG1
1771292_at	YDR224C	HTB1
1774170_at	YLR221C	RSA3
1769474_at	YPL264C	YPL264C
1772172_at	YJR002W	MPP10
1776143_at	YIL126W	STH1
1771710_at	YDR083W	RRP8
1774694_at	YDL063C	YDL063C
1771215_at	YOL064C	MET22
1774025_at	YDL205C	HEM3
1778246_at	YER175C	TMT1
1775703_at	YDL074C	BRE1
1773459_at	YDR101C	ARX1
1773019_at	YBR010W	HHT1
1771188_at	YNL217W	YNL217W
1772367_at	YMR091C	NPL6
1771940_at	YGR239C	PEX21
1773669_at	YOR004W	UTP23
1772547_at	YDR412W	RRP17
1776348_at	YDR021W	FAL1
1775626_at	YBL039C	URA7
1771992_at	YPL043W	NOP4
1779535_at	YNL075W	IMP4
1779514_at	YJL122W	ALB1
1779590_at	YKR008W	RSC4
1778752_at	YMR042W	ARG80
RPTR-Sc-U46493-1_s_at	U46493-1	U46493-1
1770147_at	YHR169W	DBP8
1773696_at	YLR008C	PAM18
1774718_at	YGR162W	TIF4631
1777206_at	YJL010C	NOP9
1778840_at	YJL168C	SET2
1775189_at	YER153C	PET122
1773231_at	YJL033W	HCA4
1778364_at	YOL141W	PPM2
1771914_at	YKL072W	STB6
1773258_at	YDR060W	MAK21
1778782_at	YOL115W	PAP2
1777944_at	YNL151C	RPC31
1777790_at	YDR280W	RRP45
1774982_at	YGR187C	HGH1
1773088_at	YMR229C	RRP5
1775847_at	YCL030C	HIS4
1779593_at	YOR377W	ATF1
1772020_at	YKR010C	TOF2
1777797_at	YFR034C	PHO4
1772533_at	YPL128C	TBF1
1779890_at	YMR033W	ARP9
1773941_at	YIL127C	YIL127C
1770043_at	YHR170W	NMD3
1779551_at	YKL058W	TOA2

## Sheet: (D) QT3
1773305_at	YLR205C	HMX1
1773935_at	YOR193W	PEX27
1778040_at	YKR076W	ECM4
1772647_at	YDR018C	YDR018C
1772642_at	YLR312C	QNQ1
1769968_at	YPR184W	GDB1
1779809_at	YER179W	DMC1
1779681_at	YDR403W	DIT1
1777444_at	YMR174C	PAI3
1773162_at	YJL079C	PRY1
1775421_at	YHR138C	YHR138C
1780215_at	YGR070W	ROM1
1775066_at	YOR173W	DCS2
1770456_at	YDR001C	NTH1
1773255_at	YGR008C	STF2
1774614_at	YNL200C	YNL200C
1775251_at	YHR015W	MIP6
1774926_at	YBR214W	SDS24
1776948_at	YGL037C	PNC1
1778656_at	YLR080W	EMP46
1769913_s_at	YDL244W	THI13
1772756_at	YGR146C	YGR146C
1779150_at	YCL040W	GLK1
1771580_at	YKL161C	YKL161C
AFFX-r2-Sc-TDH1-3_at	YJL052W	YJL052W
1777917_at	YDR277C	MTH1
1775014_at	YML128C	MSC1
1772778_at	YBL078C	ATG8
1778706_at	YNR002C	ATO2
1772692_at	YJL163C	YJL163C
1775388_at	YJL052W	TDH1
1771977_at	YBR085C-A	YBR085C-A
1775678_at	YLR142W	PUT1
1776749_at	YIR038C	GTT1
1771288_at	YGR053C	YGR053C
1776930_at	YNL115C	YNL115C
1772009_at	YLR270W	DCS1
1775444_at	YOR177C	MPC54
1779526_at	YOR114W	YOR114W
1771022_at	YBR056W	YBR056W
1780105_at	YNL237W	YTP1
1775744_at	YBR006W	UGA2
1776204_at	YKL151C	YKL151C
1773974_at	YLR273C	PIG1
1774775_at	YHR184W	SSP1
1775363_at	YJL132W	YJL132W
1772447_at	YLR251W	SYM1
1770656_at	YBR053C	YBR053C
1772517_at	YKL062W	MSN4
1777053_at	YPR026W	ATH1
1769643_at	YBR169C	SSE2
1773120_at	YER095W	RAD51
1774675_at	YJL026W	RNR2
1775441_at	YKL109W	HAP4
1775480_at	YLR438W	CAR2
1770072_at	YMR008C	PLB1
1780036_at	YEL012W	UBC8
1774985_at	YJL070C	YJL070C
1776257_at	YGR250C	YGR250C
1775305_at	YPL119C-A	YPL119C-A
1773976_at	YBR203W	COS111
1771982_at	YMR170C	ALD2
1775666_at	YDL022W	GPD1
1773377_at	YIL117C	PRM5
1770947_at	YPR006C	ICL2
1775227_at	YAL008W	FUN14
1769955_at	YGR088W	CTT1
1771925_at	YJL164C	TPK1
1780210_at	YOR052C	YOR052C
1772421_at	YCL035C	GRX1
1773804_at	YBR114W	RAD16
1770540_at	YJL068C	YJL068C
1777725_at	YDR357C	YDR357C
1776949_at	YBR013C	YBR013C
1775439_at	YBR026C	ETR1
1779275_at	YHR104W	GRE3
1773104_s_at	YBL005W-A	YBL005W-A

## Sheet: (E) QT4
1774137_at	YEL039C	CYC7
1772054_at	YJR078W	BNA2
1775765_at	YMR101C	SRT1
1770302_at	YHR087W	YHR087W
1771908_at	YNL160W	YGP1
1774495_at	YMR250W	GAD1
1771963_at	YHR209W	CRG1
1770437_at	YPR015C	YPR015C
1774435_at	YJL161W	FMP33
1779498_at	YLR178C	TFS1
1778907_at	YMR105C	PGM2
1771949_at	YMR196W	YMR196W
AFFX-r2-Sc-TDH1-M_at	YJL052W	YJL052W
1769659_at	YIR039C	YPS6
1772459_at	YDL181W	INH1
1769544_at	YLR149C	YLR149C
1775340_at	YDL169C	UGX2
1779924_at	YER053C-A	YER053C-A
1778437_at	YDR085C	AFR1
1771782_at	YDL130W-A	STF1
1778781_at	YOR185C	GSP2
1774983_at	YOL083W	YOL083W
1772193_at	YLR297W	YLR297W
1773097_at	YBR183W	YPC1
1771990_at	YDR379C-A	YDR379C-A
1771153_at	YKL103C	LAP4
1779718_at	YPL123C	RNY1
1775303_at	YBL064C	PRX1

## Sheet: (F) QT5
1779897_at	YNR034W-A	YNR034W-A
1773135_at	YPL054W	LEE1
1773938_at	YKL086W	SRX1
1769713_at	YOL162W	YOL162W
1780217_at	YGR161C	RTS3
1777857_at	YPL014W	YPL014W
1770659_at	YPL017C	IRC15
1778969_x_at	YEL049W	PAU2
1778440_at	YDR391C	YDR391C
1771515_at	YML131W	YML131W
1770764_at	YDL199C	YDL199C
1772365_at	YLR108C	YLR108C
1771435_at	YDR043C	NRG1
1772328_at	YBL039W-A	YBL039W-A
1772558_at	YBR067C	TIP1
1779613_at	YLL060C	GTT2
1776553_at	YOL163W	YOL163W
1775401_at	YIL024C	YIL024C
1777667_s_at	YEL070W	DSF1
1778857_at	YBR208C	DUR1,2
1771442_at	YLR376C	PSY3
1778344_at	YGL010W	YGL010W
1779467_at	YKR102W	FLO10

## Sheet: (G) QT6
1779888_at	YKR013W	PRY2
1777388_at	YGL184C	STR3
1775720_at	YML027W	YOX1
1776068_at	YPL163C	SVS1
1773591_at	YMR199W	CLN1
1772505_at	YGL101W	YGL101W
1777669_at	YLR042C	YLR042C
1777228_at	YMR230W-A	YMR230W-A
1776108_at	YNL046W	YNL046W
1778296_at	YOL007C	CSI2
1769601_at	YPR106W	ISR1
1779344_at	YBR145W	ADH5
1771824_at	YPL250C	ICY2
1776763_at	YPL256C	CLN2
1777647_s_at	YBL003C	HTA2
1778739_at	YOR315W	SFG1
1772712_at	YIL140W	AXL2
1776993_at	YER001W	MNN1
1780233_at	YDR225W	HTA1
1779645_at	YNL112W	DBP2
1777207_at	YGR109C	CLB6

## Sheet: (H) QT7
1774671_at	YKR046C	PET10
1777690_at	YIL101C	XBP1
1772051_at	YEL011W	GLC3
1773415_at	YFR017C	YFR017C
1772838_at	YOR120W	GCY1
1773444_at	YFR015C	GSY1
1771340_at	YLR267W	BOP2
1776550_at	YDR171W	HSP42
1773907_at	YCL049C	YCL049C

## Sheet: (I) QT8
1779105_at	YLR258W	GSY2
1772373_at	YLL039C	UBI4
1775912_at	YIL111W	COX5B
1769519_at	YKL096W	CWP1
1776228_at	YPL222W	FMP40
1779035_at	YGR023W	MTL1
1776324_at	YER044C-A	MEI4
1770957_at	YOR378W	YOR378W

## Sheet: (J) QT9
1778233_at	YLL061W	MMP1
1779413_at	YNL277W	MET2
1774365_at	YKL001C	MET14
1774859_at	YER091C	MET6
1778265_at	YNR060W	FRE4

[truncated: 4 more sheets: (K) QT10, (L) QT11, (M) QT12, (N) QT13]
