# Supplementary material for: A genome wide analysis of the response to uncapped telomeres in budding yeast reveals a novel role for the NAD+ biosynthetic gene BNA2 in chromosome end protection
Source: Genome Biol. 2008 Oct 1;9(10):R146. doi: 10.1186/gb-2008-9-10-r146 (PMC2760873; doi:10.1186/gb-2008-9-10-r146)
Supplement: Additional data file 4 — Table A shows GOstats analysis of up-regulated genes. Table B shows GOstats analysis of down-regulated genes. Table C shows GOstats analysis of genes altered in CDC13+ strains. Table D shows GOstats analysis of genes altered in cdc13-1 strains that are not cell cycle regulated. Tables E-Q show GOstats analysis of genes in QT clusters 1-13 respectively. [file gb-2008-9-10-r146-S4.xls]

## Sheet: (A) GO Up-regulated
Biological Process
GOBPID	Pvalue	OddsRatio	ExpCount	Count	Size	Term
GO:0005996	8.05893e-11	5.03567	7.86557	30	121	monosaccharide metabolic process
GO:0044275	6.96084e-09	4.95947	6.30546	24	97	cellular carbohydrate catabolic process
GO:0046164	1.86357e-08	6.04737	4.29031	19	66	alcohol catabolic process
GO:0006006	1.22144e-07	4.69668	5.72042	21	88	glucose metabolic process
GO:0016051	7.08327e-06	3.77164	6.11044	19	94	carbohydrate biosynthetic process
GO:0019320	8.99191e-06	4.92797	3.64027	14	56	hexose catabolic process
GO:0019323	8.35298e-05	58.0882	0.325024	4	5	pentose catabolic process
GO:0044248	0.000120508	1.92771	27.1942	47	434	cellular catabolic process
GO:0006119	0.000136199	4.20286	3.51026	12	54	oxidative phosphorylation
GO:0006112	0.000138876	5.73169	2.08015	9	32	energy reserve metabolic process
GO:0006979	0.000177395	3.55883	4.68034	14	72	response to oxidative stress
GO:0009109	0.000180148	5.49193	2.14516	9	33	coenzyme catabolic process
GO:0006536	0.000219929	9.71593	0.975071	6	15	glutamate metabolic process
GO:0042775	0.00022037	6.15633	1.75513	8	27	organelle ATP synthesis coupled electron transport
GO:0006118	0.00022037	6.15633	1.75513	8	27	electron transport
GO:0006109	0.000231144	5.27137	2.21016	9	34	regulation of carbohydrate metabolic process
GO:0015758	0.000237704	29.0392	0.390028	4	6	glucose transport
GO:0042732	0.000237704	29.0392	0.390028	4	6	D-xylose metabolic process
GO:0006099	0.000379689	5.56813	1.88514	8	29	tricarboxylic acid cycle
GO:0050896	0.000441006	1.57394	57.8542	82	890	response to stimulus
GO:0006000	0.000526183	19.3562	0.455033	4	7	fructose metabolic process
GO:0005992	0.000526183	19.3562	0.455033	4	7	trehalose biosynthetic process
GO:0044262	0.000546751	2.97351	5.779	15	95	cellular carbohydrate metabolic process
GO:0006096	0.000569346	4.5412	2.47018	9	38	glycolysis
GO:0030435	0.000614142	2.36596	10.4008	22	160	sporulation
GO:0005978	0.000689866	7.28325	1.17009	6	18	glycogen biosynthetic process
GO:0006073	0.000708884	3.95926	3.05522	10	47	glucan metabolic process
GO:0006084	0.000976022	4.67406	2.14516	8	33	acetyl-CoA metabolic process
Molecular Function
GOMFID	Pvalue	OddsRatio	ExpCount	Count	Size	Term
GO:0016491	7.31824e-14	3.57008	21.4549	60	330	oxidoreductase activity
GO:0019200	1.68004e-06	12.0068	1.3003	9	20	carbohydrate kinase activity
GO:0004033	2.54318e-05	17.4975	0.715165	6	11	aldo-keto reductase activity
GO:0019203	5.39194e-05	24.2506	0.52012	5	8	carbohydrate phosphatase activity
GO:0004601	7.92485e-05	9.29248	1.17027	7	18	peroxidase activity
GO:0008177	8.35818e-05	58.0784	0.325075	4	5	succinate dehydrogenase (ubiquinone) activity
GO:0004364	0.000526502	19.3529	0.455105	4	7	glutathione transferase activity
GO:0035251	0.000943038	9.0863	0.845195	5	13	UDP-glucosyltransferase activity
Cellular Component
GOCCID	Pvalue	OddsRatio	ExpCount	Count	Size	Term
GO:0009277	0.00022036	3.14451	5.92853	16	91	fungal-type cell wall
GO:0030312	0.000338421	2.69994	8.01328	19	123	external encapsulating structure
GO:0005773	0.000381868	2.16251	14.919	29	229	vacuole
GO:0005746	0.000496107	5.30153	1.95446	8	30	mitochondrial respiratory chain
GO:0000328	0.000530669	19.3105	0.456041	4	7	lumen of vacuole with cell cycle-correlated morphology

## Sheet: (B) GO Down-Regulated
Biological Process
GOBPID	Pvalue	OddsRatio	ExpCount	Count	Size	Term
GO:0008652	7.35576e-07	4.58714	4.67245	18	134	amino acid biosynthetic process
GO:0006334	1.24768e-06	13.4769	0.871726	8	25	nucleosome assembly
GO:0042254	2.09205e-06	4.22652	5.01403	18	155	ribosome biogenesis and assembly
GO:0044271	2.14781e-06	4.21605	5.02114	18	144	nitrogen compound biosynthetic process
GO:0000051	1.00343e-05	17.0428	0.557905	6	16	urea cycle intermediate metabolic process
GO:0006526	1.07641e-05	28.2963	0.34869	5	10	arginine biosynthetic process
GO:0006364	1.12882e-05	2.94422	9.72846	25	279	rRNA processing
GO:0007109	1.91752e-05	23.5764	0.383559	5	11	cytokinesis, completion of separation
GO:0006519	2.18867e-05	2.95986	8.85674	23	254	amino acid and derivative metabolic process
GO:0009308	3.38564e-05	2.86939	9.10082	23	261	amine metabolic process
GO:0000079	4.31859e-05	12.1654	0.697381	6	20	regulation of cyclin-dependent protein kinase activity
GO:0009086	4.61787e-05	9.06223	1.0112	7	29	methionine biosynthetic process
GO:0006325	0.000116832	2.68387	9.20543	22	264	establishment and/or maintenance of chromatin architecture
GO:0016070	0.0001519	1.7778	43.5166	66	1248	RNA metabolic process
GO:0000096	0.000159849	6.0084	1.60398	8	46	sulfur amino acid metabolic process
GO:0000103	0.000256045	18.7742	0.34869	4	10	sulfate assimilation
GO:0009066	0.00029712	4.76651	2.19675	9	63	aspartate family amino acid metabolic process
GO:0043628	0.000397114	42.0757	0.174345	3	5	ncRNA 3'-end processing
GO:0043630	0.000397114	42.0757	0.174345	3	5	ncRNA polyadenylation during polyadenylation-dependent ncRNA catabolic process
GO:0016075	0.000397114	42.0757	0.174345	3	5	rRNA catabolic process
GO:0016078	0.000397114	42.0757	0.174345	3	5	tRNA catabolic process
GO:0016043	0.000398442	1.60477	80.5824	105	2311	cellular component organization and biogenesis
GO:0043549	0.000710971	6.53775	1.11581	6	32	regulation of kinase activity
GO:0044272	0.000956357	5.09777	1.60398	7	46	sulfur compound biosynthetic process
Molecular Function
GOMFID	Pvalue	OddsRatio	ExpCount	Count	Size	Term
GO:0004553	5.48252e-05	5.42162	2.1971	10	63	hydrolase activity, hydrolyzing O-glycosyl compounds
GO:0003724	0.000543093	5.68318	1.46473	7	42	RNA helicase activity
GO:0016538	0.000991728	7.84208	0.802115	5	23	cyclin-dependent protein kinase regulator activity
Cellular Component
GOCCID	Pvalue	OddsRatio	ExpCount	Count	Size	Term
GO:0009277	2.54845e-12	9.0495	3.18011	21	91	fungal-type cell wall
GO:0030312	2.33559e-11	6.97318	4.29839	23	123	external encapsulating structure
GO:0005576	4.77689e-11	7.52375	3.66935	21	105	extracellular region
GO:0005730	1.51193e-08	3.61571	10.6586	32	305	nucleolus
GO:0000788	1.6976e-08	49.875	0.384409	7	11	nuclear nucleosome
GO:0000785	1.35838e-06	6.8134	2.20161	12	63	chromatin
GO:0005634	2.09823e-05	1.78173	75.5188	105	2161	nucleus
GO:0031225	2.82688e-05	6.77569	1.64247	9	47	anchored to membrane
GO:0000228	2.87663e-05	3.28267	6.60484	19	189	nuclear chromosome
GO:0030684	7.93631e-05	10.6169	0.768817	6	22	preribosome
GO:0043228	9.01242e-05	1.86519	36.9032	59	1056	non-membrane-bound organelle
GO:0043233	0.000125564	1.90857	30.7527	51	880	organelle lumen
GO:0031499	0.000164123	83.9725	0.139785	3	4	TRAMP complex
GO:0016586	0.0002185	11.7496	0.594086	5	17	RSC complex
GO:0030686	0.000258224	18.7312	0.349462	4	10	90S preribosome

## Sheet: (C) GO Genes altered in CDC13+
Biological Process
GOBPID	Pvalue	OddsRatio	ExpCount	Count	Size	Term
GO:0007049	4.4846e-06	58.0573	0.661565	6	599	cell cycle
GO:0032878	6.26769e-06	1265.8	0.0044178	2	4	regulation of establishment and/or maintenance of cell polarity
GO:0051302	1.56527e-05	632.7	0.0066267	2	6	regulation of cell division
GO:0000079	0.000196812	140.289	0.022089	2	20	regulation of cyclin-dependent protein kinase activity
GO:0022603	0.000285293	114.709	0.0265068	2	24	regulation of anatomical structure morphogenesis
GO:0009653	0.000458341	30.6954	0.170085	3	154	anatomical structure morphogenesis
GO:0000902	0.000458341	30.6954	0.170085	3	154	cell morphogenesis
GO:0043549	0.000510544	84.0133	0.0353424	2	32	regulation of kinase activity
GO:0007088	0.00061148	76.3394	0.0386557	2	35	regulation of mitosis
Molecular Function
GOMFID	Pvalue	OddsRatio	ExpCount	Count	Size	Term
GO:0019901	6.26967e-06	1265.6	0.00441849	2	4	protein kinase binding
GO:0016538	0.000261739	120.171	0.0254063	2	23	cyclin-dependent protein kinase regulator activity
GO:0019899	0.000261739	120.171	0.0254063	2	23	enzyme binding
Cellular Component
GOCCID	Pvalue	OddsRatio	ExpCount	Count	Size	Term
GO:0005935	6.90922e-08	123.84	0.143896	5	130	cellular bud neck
GO:0000307	9.49787e-05	210.167	0.0154965	2	14	cyclin-dependent protein kinase holoenzyme complex
GO:0000131	0.000971841	59.7619	0.0487033	2	44	incipient cellular bud site

## Sheet: (D) GOcdc13-1 DEGS -CC 
Biological Process
GOBPID	Pvalue	OddsRatio	ExpCount	Count	Size	Term
GO:0044262	2.68714e-08	3.08475	15.1089	39	252	cellular carbohydrate metabolic process
GO:0006066	1.4514e-06	2.93529	12.3509	31	206	alcohol metabolic process
GO:0019321	3.30354e-06	18.6166	0.779426	7	13	pentose metabolic process
GO:0016052	3.52271e-06	3.96761	5.81571	19	97	carbohydrate catabolic process
GO:0009064	1.03095e-05	4.81072	3.65731	14	61	glutamine family amino acid metabolic process
GO:0046365	1.03095e-05	4.81072	3.65731	14	61	monosaccharide catabolic process
GO:0019318	3.96661e-05	3.2482	6.83496	19	114	hexose metabolic process
GO:0015980	4.29454e-05	2.84352	9.29315	23	155	energy derivation by oxidation of organic compounds
GO:0006526	0.000147976	15.8747	0.599558	5	10	arginine biosynthetic process
GO:0000051	0.000213663	9.54225	0.959293	6	16	urea cycle intermediate metabolic process
GO:0006769	0.000373334	4.32505	2.81792	10	47	nicotinamide metabolic process
GO:0005977	0.000456074	5.3172	1.91859	8	32	glycogen metabolic process
GO:0006007	0.000743068	3.90046	3.05775	10	51	glucose catabolic process
GO:0009056	0.000806705	1.71748	31.9565	50	533	catabolic process
GO:0008652	0.000987774	2.50419	8.03408	18	134	amino acid biosynthetic process
Molecular Function
GOMFID	Pvalue	OddsRatio	ExpCount	Count	Size	Term
GO:0016491	1.1084e-07	2.67337	19.7885	45	330	oxidoreductase activity
GO:0019200	0.000842951	6.81016	1.19931	6	20	carbohydrate kinase activity
Cellular Component
GOCCID	Pvalue	OddsRatio	ExpCount	Count	Size	Term
GO:0031499	0.000822868	47.2918	0.240354	3	4	TRAMP complex
GO:0030685	0.000852115	6.79526	1.20177	6	20	nucleolar preribosome

## Sheet: (E) GO QT1
Biological Process
GOBPID	Pvalue	OddsRatio	ExpCount	Count	Size	Term
GO:0009109	2.39789e-06	9.86039	1.24961	9	33	coenzyme catabolic process
GO:0005975	3.32018e-06	3.48072	7.34305	22	201	carbohydrate metabolic process
GO:0006099	8.09656e-06	9.97865	1.09814	8	29	tricarboxylic acid cycle
GO:0006006	2.27308e-05	4.59906	3.33228	13	88	glucose metabolic process
GO:0006084	2.29622e-05	8.37655	1.24961	8	33	acetyl-CoA metabolic process
GO:0046365	8.26413e-05	5.15516	2.30988	10	61	monosaccharide catabolic process
GO:0006003	0.000208562	77.1772	0.151467	3	4	fructose 2,6-bisphosphate metabolic process
GO:0006121	0.000208562	77.1772	0.151467	3	4	mitochondrial electron transport, succinate to ubiquinone
GO:0016052	0.000269771	3.72322	3.67308	12	97	carbohydrate catabolic process
GO:0005996	0.000294402	4.78786	2.1985	9	60	monosaccharide metabolic process
GO:0042773	0.000419453	7.42002	1.0224	6	27	ATP synthesis coupled electron transport
GO:0006793	0.000522375	2.38051	10.224	22	270	phosphorus metabolic process
GO:0044248	0.000522955	1.99475	18.9334	34	500	cellular catabolic process
GO:0016310	0.000795748	2.53496	7.83843	18	207	phosphorylation
Molecular Function
GOMFID	Pvalue	OddsRatio	ExpCount	Count	Size	Term
GO:0016491	6.60265e-07	3.11453	11.2717	30	304	oxidoreductase activity
GO:0019200	5.20496e-06	14.0601	0.757456	7	20	carbohydrate kinase activity
GO:0008177	9.74175e-06	103.322	0.189364	4	5	succinate dehydrogenase (ubiquinone) activity
GO:0016773	3.13367e-05	3.15045	7.23371	20	191	phosphotransferase activity, alcohol group as acceptor
GO:0019203	0.000124573	25.8178	0.302982	4	8	carbohydrate phosphatase activity
GO:0003873	0.00020866	77.1646	0.151491	3	4	6-phosphofructo-2-kinase activity
GO:0016627	0.000337068	7.79103	0.984693	6	26	oxidoreductase activity, acting on the CH-CH group of donors
GO:0004033	0.00053659	14.7458	0.416601	4	11	aldo-keto reductase activity
Cellular Component
GOCCID	Pvalue	OddsRatio	ExpCount	Count	Size	Term
GO:0045281	0.000209937	77	0.151803	3	4	succinate dehydrogenase complex
GO:0005749	0.000209937	77	0.151803	3	4	mitochondrial respiratory chain complex II
GO:0005740	0.000349999	2.23892	13.3966	27	353	mitochondrial envelope
GO:0016020	0.000537719	1.58617	68.5009	92	1805	membrane
GO:0005741	0.000548392	3.65126	3.41556	11	90	mitochondrial outer membrane
GO:0019867	0.000796253	3.47298	3.56736	11	94	outer membrane

## Sheet: (F) GO QT2
Biological Process
GOBPID	Pvalue	OddsRatio	ExpCount	Count	Size	Term
GO:0006364	4.6454e-08	4.29249	6.77911	24	279	rRNA processing
GO:0042254	1.13985e-06	6.16776	2.5307	13	122	ribosome biogenesis and assembly
GO:0016070	1.29194e-06	2.38263	29.2504	54	1233	RNA metabolic process
GO:0006526	1.81338e-06	41.4698	0.242979	5	10	arginine biosynthetic process
GO:0016043	2.81673e-06	2.1322	56.1524	84	2311	cellular component organization and biogenesis
GO:0008652	3.82421e-06	5.05333	3.25592	14	134	amino acid biosynthetic process
GO:0044271	8.93278e-06	4.65692	3.4989	14	144	nitrogen compound biosynthetic process
GO:0006519	3.83174e-05	3.33574	6.17166	18	254	amino acid and derivative metabolic process
GO:0009308	5.48966e-05	3.23584	6.34175	18	261	amine metabolic process
GO:0006325	6.37674e-05	3.19476	6.41464	18	264	establishment and/or maintenance of chromatin architecture
GO:0009064	0.00010004	6.33859	1.48217	8	61	glutamine family amino acid metabolic process
GO:0043628	0.000135752	61.4106	0.121489	3	5	ncRNA 3'-end processing
GO:0043630	0.000135752	61.4106	0.121489	3	5	ncRNA polyadenylation during polyadenylation-dependent ncRNA catabolic process
GO:0016075	0.000135752	61.4106	0.121489	3	5	rRNA catabolic process
GO:0016078	0.000135752	61.4106	0.121489	3	5	tRNA catabolic process
GO:0000462	0.000181229	6.80066	1.21489	7	50	maturation of SSU-rRNA from tricistronic rRNA transcript (SSU-rRNA, 5.8S rRNA, LSU-rRNA)
GO:0006334	0.000284541	10.3423	0.607447	5	25	nucleosome assembly
GO:0006338	0.000358172	3.56998	3.76617	12	155	chromatin remodeling
GO:0016073	0.000371286	14.9648	0.364468	4	15	snRNA metabolic process
GO:0043633	0.000458341	30.6954	0.170085	3	7	modification-dependent RNA catabolic process
GO:0006591	0.000458341	30.6954	0.170085	3	7	ornithine metabolic process
GO:0042273	0.000848357	5.11863	1.55506	7	64	ribosomal large subunit biogenesis and assembly
Molecular Function
GOMFID	Pvalue	OddsRatio	ExpCount	Count	Size	Term
GO:0003724	0.000475471	6.9223	1.02067	6	42	RNA helicase activity
GO:0003682	0.000614736	6.55583	1.06928	6	44	chromatin binding
Cellular Component
GOCCID	Pvalue	OddsRatio	ExpCount	Count	Size	Term
GO:0005730	8.92026e-13	5.66577	7.42726	32	305	nucleolus
GO:0043233	2.15395e-09	3.09314	21.4295	50	880	organelle lumen
GO:0005634	1.22984e-07	2.36476	52.624	84	2161	nucleus
GO:0043228	1.31532e-07	2.62315	25.7154	52	1056	non-membrane-bound organelle
GO:0030684	1.02231e-05	15.5929	0.535737	6	22	preribosome
GO:0000785	1.83372e-05	7.02989	1.53416	9	63	chromatin
GO:0016586	3.91953e-05	17.2204	0.413979	5	17	RSC complex
GO:0000228	4.9849e-05	3.71868	4.60247	15	189	nuclear chromosome
GO:0031499	5.56538e-05	122.563	0.0974067	3	4	TRAMP complex
GO:0030686	6.33622e-05	27.3956	0.243517	4	10	90S preribosome
GO:0000788	9.76863e-05	23.4781	0.267868	4	11	nuclear nucleosome
GO:0032040	0.000141045	7.11847	1.16888	7	48	small subunit processome

## Sheet: (G) GO QT3
Biological Process
GOBPID	Pvalue	OddsRatio	ExpCount	Count	Size	Term
GO:0044248	2.1738e-07	4.60972	5.99558	21	500	cellular catabolic process
GO:0009310	8.00056e-05	13.2928	0.455664	5	38	amine catabolic process
GO:0000709	0.000141918	Inf	0.0239823	2	2	meiotic joint molecule formation
GO:0005975	0.000193529	3.91783	3.57337	12	298	carbohydrate metabolic process
GO:0005993	0.00042244	169.216	0.0359735	2	3	trehalose catabolic process
GO:0009065	0.000434713	25.6932	0.155885	3	13	glutamine family amino acid catabolic process
Molecular Function
GOMFID	Pvalue	OddsRatio	ExpCount	Count	Size	Term
GO:0004601	5.14715e-05	24.7897	0.215875	4	18	peroxidase activity
GO:0004364	5.60607e-05	64.2842	0.0839514	3	7	glutathione transferase activity
GO:0004555	0.000422573	169.189	0.0359792	2	3	alpha,alpha-trehalase activity
GO:0016491	0.000495536	3.50413	3.95771	12	330	oxidoreductase activity
GO:0004866	0.000838571	84.5811	0.0479722	2	4	endopeptidase inhibitor activity
GO:0050072	0.000838571	84.5811	0.0479722	2	4	m7G(5')pppN diphosphatase activity
Cellular Component
[1] GOCCID Pvalue OddsRatio ExpCount Count Size Term
No results met the specified criteria. Returning 0-row data.frame

## Sheet: (H) GO QT4
Biological Process
GOBPID	Pvalue	OddsRatio	ExpCount	Count	Size	Term
GO:0045980	0.00011232	242.615	0.0176712	2	4	negative regulation of nucleotide metabolic process
Molecular Function
GOMFID	Pvalue	OddsRatio	ExpCount	Count	Size	Term
GO:0004857	0.000146975	35.9314	0.106044	3	24	enzyme inhibitor activity
Cellular Component
[1] GOCCID Pvalue OddsRatio ExpCount Count Size Term
No results met the specified criteria. Returning 0-row data.frame
>

## Sheet: (I) GO QT5
Biological Process
[1] GOBPID Pvalue OddsRatio ExpCount Count Size Term
No results met the specified criteria. Returning 0-row data.frame
Molecular Function
[1] GOMFID Pvalue OddsRatio ExpCount Count Size Term
No results met the specified criteria. Returning 0-row data.frame
Cellular Component
[1] GOCCID Pvalue OddsRatio ExpCount Count Size Term
No results met the specified criteria. Returning 0-row data.frame

## Sheet: (J) GO QT6
Biological Process
GOBPID	Pvalue	OddsRatio	ExpCount	Count	Size	Term
GO:0000079	3.44754e-05	61.7647	0.066267	3	20	regulation of cyclin-dependent protein kinase activity
GO:0043549	0.000146208	36.1379	0.106027	3	32	regulation of kinase activity
Molecular Function
GOMFID	Pvalue	OddsRatio	ExpCount	Count	Size	Term
GO:0016538	5.3241e-05	52.4667	0.076219	3	23	cyclin-dependent protein kinase regulator activity
GO:0019207	0.00043451	24.3139	0.152438	3	46	kinase regulator activity
Cellular Component
GOCCID	Pvalue	OddsRatio	ExpCount	Count	Size	Term
GO:0000788	0.000567364	73.614	0.0365275	2	11	nuclear nucleosome

[truncated: 7 more sheets: (K) GO QT7, (L) GO QT8, (M) GO QT9, (N) GO QT10, (O) GO QT11, (P) GO QT12, (Q) GO QT13]
