# Supplementary material for: A genome wide analysis of the response to uncapped telomeres in budding yeast reveals a novel role for the NAD+ biosynthetic gene BNA2 in chromosome end protection
Source: Genome Biol. 2008 Oct 1;9(10):R146. doi: 10.1186/gb-2008-9-10-r146 (PMC2760873; doi:10.1186/gb-2008-9-10-r146)
Supplement: Additional data file 6 — Table A lists differentially expressed genes in both cdc13-1 and tlc1Δ. Table B lists genes altered in cdc13-1 but not in tlc1Δ. [file gb-2008-9-10-r146-S6.xls]

## Sheet: (A) overlap cdc13-1 and tlc1
1778591_at	AGA1	YNR044W	Anchorage subunit of a-agglutinin of a-cells, highly O-glycosylated protein with N-terminal secretion signal and C-terminal signal for addition of GPI anchor to cell wall, linked to adhesion subunit Aga2p via two disulfide bonds
1779946_at	AAH1	YNL141W	Adenine deaminase (adenine aminohydrolase), involved in purine salvage and nitrogen catabolism
1780197_at		YNL024C	Putative S-adenosylmethionine-dependent methyltransferase of the seven beta-strand family
1780137_at	PHM6	YDR281C	Protein of unknown function, expression is regulated by phosphate levels
1779645_at	DBP2	YNL112W	Essential ATP-dependent RNA helicase of the DEAD-box protein family, involved in nonsense-mediated mRNA decay and rRNA processing
1778364_at	PPM2	YOL141W	Putative carboxyl methyl transferase, has similarity to Ppm1p but biochemical activity not yet demonstrated
1771992_at	NOP4	YPL043W	Nucleolar protein, essential for processing and maturation of 27S pre-rRNA and large ribosomal subunit biogenesis; constituent of 66S pre-ribosomal particles; contains four RNA recognition motifs (RRMs)
1778542_at		YEL048C	Hypothetical protein
1772030_at	ASH1	YKL185W	Zinc-finger inhibitor of HO transcription; mRNA is localized and translated in the distal tip of anaphase cells, resulting in accumulation of Ash1p in daughter cell nuclei and inhibition of HO expression; potential Cdc28p substrate
1773030_at	BUD9	YGR041W	Protein involved in bud-site selection; diploid mutants display a unipolar budding pattern instead of the wild-type bipolar pattern, and bud at the distal pole
1776650_at	AAT1	YKL106W	Mitochondrial aspartate aminotransferase, catalyzes the conversion of oxaloacetate to aspartate in aspartate and asparagine biosynthesis
1775962_at	NOP53	YPL146C	Nucleolar protein; involved in biogenesis of the 60S subunit of the ribosome; interacts with rRNA processing factors Cbf5p and Nop2p; null mutant is viable but growth is severely impaired
1773056_at		YOL019W	Protein of unknown function; green fluorescent protein (GFP)-fusion protein localizes to the cell periphery and vacuole
1770101_at		YBR028C	Hypothetical protein
1776626_at	SCW11	YGL028C	Cell wall protein with similarity to glucanases; may play a role in conjugation during mating based on its regulation by Ste12p
1780046_at	AMN1	YBR158W	Protein required for daughter cell separation, multiple mitotic checkpoints, and chromosome stability; contains 12 degenerate leucine-rich repeat motifs; expression is induced by the Mitotic Exit Network (MEN)
1777669_at		YLR042C	Hypothetical protein
1778319_at	PCL1	YNL289W	Pho85 cyclin of the Pcl1,2-like subfamily, involved in entry into the mitotic cell cycle and regulation of morphogenesis, localizes to sites of polarized cell growth
1779372_at	KAR1	YNL188W	Essential protein involved in karyogamy during mating and in spindle pole body duplication during mitosis, localizes to the half-bridge of the spindle pole body, interacts with Spc72p during karyogamy, also interacts with Cdc31p
1770084_at	FAA3	YIL009W	Long chain fatty acyl-CoA synthetase, has a preference for C16 and C18 fatty acids; green fluorescent protein (GFP)-fusion protein localizes to the cell periphery
1772547_at	RRP17	YDR412W	Protein required for cell viability
1779514_at	ALB1	YJL122W	Hypothetical protein
1779169_at	MAK16	YAL025C	Essential nuclear protein, constituent of 66S pre-ribosomal particles; required for normal concentration of free 60S ribosomal subunits; required for maintenance of M1 satellite double-stranded RNA of the L-A virus
1770749_at	DSE1	YER124C	Daughter cell-specific protein, may participate in pathways regulating cell wall metabolism; deletion affects cell separation after division and sensitivity to drugs targeted against the cell wall
1778003_at	NIS1	YNL078W	Protein localized in the bud neck at G2/M phase; physically interacts with septins; possibly involved in a mitotic signaling network
1779097_at	RKI1	YOR095C	Ribose-5-phosphate ketol-isomerase, catalyzes the interconversion of ribose 5-phosphate and ribulose 5-phosphate in the pentose phosphate pathway
1769373_at	RAP1	YNL216W	DNA-binding protein involved in either activation or repression of transcription, depending on binding site context; also binds telomere sequences and plays a role in telomeric position effect (silencing) and telomere structure
1779551_at	TOA2	YKL058W	TFIIA small subunit; involved in transcriptional activation, acts as antirepressor or as coactivator; homologous to smallest subunit of human and Drosophila TFIIA
1772533_at	TBF1	YPL128C	Telobox-containing general regulatory factor; binds to TTAGGG repeats within subtelomeric anti-silencing regions (STARs) and possibly throughout the genome and mediates their insulating capacity by blocking silent chromatin propagation
1773484_at	REB1	YBR049C	RNA polymerase I enhancer binding protein; DNA binding protein which binds to genes transcribed by both RNA polymerase I and RNA polymerase II; required for termination of RNA polymerase I transcription
1771215_at	MET22	YOL064C	Bisphosphate-3'-nucleotidase, involved in salt tolerance and methionine biogenesis; dephosphorylates 3'-phosphoadenosine-5'-phosphate and 3'-phosphoadenosine-5'-phosphosulfate, intermediates of the sulfate assimilation pathway
1774018_at	MTR4	YJL050W	Dead-box family ATP dependent helicase required for mRNA export from the nucleus; co-factor of the exosome complex, required for 3' end formation of 5.8S rRNA
1773828_at	SUN4	YNL066W	Cell wall protein related to glucanases, possibly involved in cell wall septation; member of the SUN family
1769988_at	DSE4	YNR067C	Daughter cell-specific secreted protein with similarity to glucanases, degrades cell wall from the daughter side causing daughter to separate from mother
1774263_at	EGT2	YNL327W	Glycosylphosphatidylinositol (GPI)-anchored cell wall endoglucanase required for proper cell separation after cytokinesis, expression is activated by Swi5p and tightly regulated in a cell cycle-dependent manner
1770925_at	FSH1	YHR049W	Serine hydrolase that localizes to both the nucleus and cytoplasm; sequence is similar to Fsh2p and Fsh3p
1772505_at		YGL101W	Hypothetical protein
1773696_at	PAM18	YLR008C	Constituent of the mitochondrial import motor associated with the presequence translocase, along with Ssc1p, Tim44p, Mge1p, and Pam16p; stimulates the ATPase activity of Ssc1p to drive mitochondrial import; contains a J domain
1771292_at	HTB1	YDR224C	One of two nearly identical (see HTB2) histone H2B subtypes required for chromatin assembly and chromosome function; Rad6p-Bre1p-Lge1p mediated ubiquitination regulates transcriptional activation, meiotic DSB formation and H3 methylation
1777846_at	HTB2	YBL002W	One of two nearly identical (see HTB1) histone H2B subtypes required for chromatin assembly and chromosome function; Rad6p-Bre1p-Lge1p mediated ubiquitination regulates transcriptional activation, meiotic DSB formation and H3 methylation
1780233_at	HTA1	YDR225W	One of two nearly identical (see also HTA2) histone H2A subtypes; core histone required for chromatin assembly and chromosome function; DNA damage-dependent phosphorylation by Mec1p facilitates DNA repair; acetylated by Nat4p
1775235_at	HTA2	YBL003C	One of two nearly identical (see also HTA1) histone H2A subtypes; core histone required for chromatin assembly and chromosome function; DNA damage-dependent phosphorylation by Mec1p facilitates DNA repair; acetylated by Nat4p
1778541_at	PCL9	YDL179W	Cyclin, forms a functional kinase complex with Pho85p cyclin-dependent kinase (Cdk), expressed in late M/early G1 phase, activated by Swi5p
1778279_at	TSC10	YBR265W	3-ketosphinganine reductase, catalyzes the second step in phytosphingosine synthesis, essential for growth in the absence of exogenous dihydrosphingosine or phytosphingosine, member of short chain dehydrogenase/reductase protein family
1769455_at	CTS1	YLR286C	Endochitinase, required for cell separation after mitosis; transcriptional activation during late G and early M cell cycle phases is mediated by transcription factor Ace2p
1774236_at	PLB2	YMR006C	Phospholipase B (lysophospholipase) involved in phospholipid metabolism; displays transacylase activity in vitro; overproduction confers resistance to lysophosphatidylcholine
1778270_at	HO	YDL227C	Site-specific endonuclease required for gene conversion at the MAT locus (homothallic switching) through the generation of a ds DNA break; expression restricted to mother cells in late G1 as controlled by Swi4p-Swi6p, Swi5p and Ash1p
1776919_at	HEK2	YBL032W	RNA binding protein with similarity to hnRNP-K that localizes to the cytoplasm and to subtelomeric DNA; required for the proper localization of ASH1 mRNA; involved in the regulation of telomere position effect and telomere length
1779441_at	PRY3	YJL078C	Protein of unknown function, has similarity to Pry1p and Pry2p and to the plant PR-1 class of pathogen related proteins
1774859_at	MET6	YER091C	Cobalamin-independent methionine synthase, involved in amino acid biosynthesis; requires a minimum of two glutamates on the methyltetrahydrofolate substrate, similar to bacterial metE homologs
1779045_at	SRL1	YOR247W	Mannoprotein that exhibits a tight association with the cell wall, required for cell wall stability in the absence of GPI-anchored mannoproteins; has a high serine-threonine content; expression is induced in cell wall mutants
1777388_at	STR3	YGL184C	Cystathionine beta-lyase, converts cystathionine into homocysteine
1771498_at	AMS1	YGL156W	Vacuolar alpha mannosidase, involved in free oligosaccharide (fOS) degradation; delivered to the vacuole in a novel pathway separate from the secretory pathway
1772023_at		YKL091C	Putative homolog of Sec14p, which is a phosphatidylinositol/phosphatidylcholine transfer protein involved in lipid metabolism; localizes to the nucleus
1774339_at		YOL048C	Hypothetical protein
1777941_at		YCL033C	Hypothetical protein
1775480_at	CAR2	YLR438W	L-ornithine transaminase (OTAse), catalyzes the second step of arginine degradation, expression is dually-regulated by allophanate induction and a specific arginine induction process; not nitrogen catabolite repression sensitive
1776883_at		YNL305C	Hypothetical protein
1773444_at	GSY1	YFR015C	Glycogen synthase with similarity to Gsy2p, the more highly expressed yeast homolog; expression induced by glucose limitation, nitrogen starvation, environmental stress, and entry into stationary phase
1775388_at	TDH1	YJL052W	Glyceraldehyde-3-phosphate dehydrogenase, isozyme 1, involved in glycolysis and gluconeogenesis; tetramer that catalyzes the reaction of glyceraldehyde-3-phosphate to 1,3 bis-phosphoglycerate; detected in the cytoplasm and cell-wall
1771432_at		YGR149W	Hypothetical protein
1771153_at	LAP4	YKL103C	Vacuolar aminopeptidase, often used as a marker protein in studies of autophagy and cytosol to vacuole targeting (CVT) pathway
1769968_at	GDB1	YPR184W	Glycogen debranching enzyme containing glucanotranferase and alpha-1,6-amyloglucosidase activities, required for glycogen degradation
1774614_at		YNL200C	Hypothetical protein; similarity to human TGR-CL10C, thyroidal receptor for N-acetylglucosamine
1771925_at	TPK1	YJL164C	Subunit of cytoplasmic cAMP-dependent protein kinase, which contains redundant catalytic subunits Tpk1p, Tpk2p, and Tpk3p and regulatory subunit Bcy1p; promotes vegetative growth in response to nutrients; inhibits filamentous growth
1769585_at		YBR285W	Hypothetical protein
1769955_at	CTT1	YGR088W	Cytosolic catalase T, has a role in protection from oxidative damage by hydrogen peroxide
1775976_at	HXK1	YFR053C	Hexokinase isoenzyme 1, a cytosolic protein that catalyzes phosphorylation of glucose during glucose metabolism; expression is highest during growth on non-glucose carbon sources; glucose-induced repression involves the hexokinase Hxk2p
1772051_at	GLC3	YEL011W	Glycogen branching enzyme, involved in glycogen accumulation; green fluorescent protein (GFP)-fusion protein localizes to the cytoplasm in a punctate pattern
1779105_at	GSY2	YLR258W	Glycogen synthase, similar to Gsy1p; expression induced by glucose limitation, nitrogen starvation, heat shock, and stationary phase; activity regulated by cAMP-dependent, Snf1p and Pho85p kinases as well as by the Gac1p-Glc7p phosphatase
1774756_at	TSL1	YML100W	Large subunit of trehalose 6-phosphate synthase (Tps1p)/phosphatase (Tps2p) complex, which converts uridine-5'-diphosphoglucose and glucose 6-phosphate to trehalose, homologous to Tps3p and may share function
1774545_at	SDP1	YIL113W	Stress-inducible dual-specificity MAP kinase phosphatase, negatively regulates Slt2p MAP kinase by direct dephosphorylation, diffuse localization under normal conditions shifts to punctate localization after heat shock
1775842_at	AIM17	YHL021C	The authentic, non-tagged protein was localized to the mitochondria
1773255_at	STF2	YGR008C	Protein involved in regulation of the mitochondrial F1F0-ATP synthase; Stf1p and Stf2p act as stabilizing factors that enhance inhibitory action of the Inh1p protein
1778498_at		YBR139W	Hypothetical protein
1778907_at	PGM2	YMR105C	Phosphoglucomutase, catalyzes the conversion from glucose-1-phosphate to glucose-6-phosphate, which is a key step in hexose metabolism; functions as the acceptor for a Glc-phosphotransferase
1779408_at	TPS1	YBR126C	Synthase subunit of trehalose-6-phosphate synthase/phosphatase complex, which synthesizes the storage carbohydrate trehalose; also found in a monomeric form; expression is induced by the stress response and repressed by the Ras-cAMP pathway
1771022_at		YBR056W	Hypothetical protein
1776531_at	TPS2	YDR074W	Phosphatase subunit of the trehalose-6-phosphate synthase/phosphatase complex, which synthesizes the storage carbohydrate trehalose; expression is induced by stress conditions and repressed by the Ras-cAMP pathway
1779440_at		YDL124W	NADPH-dependent alpha-keto amide reductase; reduces aromatic alpha-keto amides, aliphatic alpha-keto esters, and aromatic alpha-keto esters
1775066_at	DCS2	YOR173W	Non-essential protein containing a HIT (histidine triad) motif; regulated by Msn2p, Msn4p, and the Ras-cAMP-cAPK signaling pathway, transcript accumulates under glucose limitation, similar to Dcs1p
1774540_at	SOL4	YGR248W	6-phosphogluconolactonase with similarity to Sol3p
1777444_at	PAI3	YMR174C	Cytoplasmic proteinase A inhibitor, dependent on Pbs2p and Hog1p protein kinases for osmotic induction; intrinsically unstructured, N-terminal half becomes ordered in the active site of proteinase A upon contact
1777106_at	GOR1	YNL274C	Putative hydroxyisocaproate dehydrogenase
1775925_at	OM45	YIL136W	Protein of unknown function, major constituent of the mitochondrial outer membrane; located on the outer (cytosolic) face of the outer membrane
1775014_at	MSC1	YML128C	Protein of unknown function, green fluorescent protein (GFP)-fusion protein localizes to the endoplasmic reticulum; msc1 mutants are defective in directing meiotic recombination events to homologous chromatids
1774137_at	CYC7	YEL039C	Cytochrome c isoform 2, expressed under hypoxic conditions; electron carrier of the mitochondrial intermembrane space that transfers electrons from ubiquinone-cytochrome c oxidoreductase to cytochrome c oxidase during cellular respiration
1770001_at	EMI2	YDR516C	Non-essential protein of unknown function required for transcriptional induction of the early meiotic-specific transcription factor IME1, also required for sporulation
1779057_at	UIP4	YPL186C	Protein of unknown function that interacts with Ulp1p, a Ubl (ubiquitin-like protein)-specific protease for Smt3p protein conjugates
1778218_at	TMA10	YLR327C	Hypothetical protein
1771705_at	SPI1	YER150W	GPI-anchored, serine/threonine rich cell wall protein of unknown function; basal expression requires Msn2p/Msn4p; expression is induced under conditions of stress and during the diauxic shift; similar to Sed1p
1777569_at	HSP26	YBR072W	Small heat shock protein with chaperone activity that is regulated by a heat induced transition from an inactive oligomeric (24-mer) complex to an active dimer; induced by heat, upon entry into stationary phase, and during sporulation
1774495_at	GAD1	YMR250W	Glutamate decarboxylase, converts glutamate into gamma-aminobutyric acid (GABA) during glutamate catabolism; involved in response to oxidative stress
1774435_at	FMP33	YJL161W	The authentic, non-tagged protein was localized to the mitochondria
1772838_at	GCY1	YOR120W	Putative NADP(+) coupled glycerol dehydrogenase, proposed to be involved in an alternative pathway for glycerol catabolism
1779563_at	FMP16	YDR070C	The authentic, non-tagged protein was localized to the mitochondria
1773097_at	YPC1	YBR183W	Alkaline ceramidase that also has reverse (CoA-independent) ceramide synthase activity, catalyzes both breakdown and synthesis of phytoceramide; overexpression confers fumonisin B1 resistance
1771908_at	YGP1	YNL160W	Cell wall-related secretory glycoprotein; induced by nutrient deprivation-associated growth arrest and upon entry into stationary phase; may be involved in adaptation prior to stationary phase entry; has similarity to Sps100p
1776948_at	PNC1	YGL037C	Nicotinamidase that converts nicotinamide to nicotinic acid as part of the NAD(+) salvage pathway, required for life span extension by calorie restriction; PNC1 expression responds to all known stimuli that extend replicative life span
1775271_at	USV1	YPL230W	Up in StarVation
1779498_at	TFS1	YLR178C	Carboxypeptidase Y inhibitor, function requires acetylation by the NatB N-terminal acetyltransferase; phosphatidylethanolamine-binding protein involved in protein kinase A signaling pathway
1773607_at	YAK1	YJL141C	Serine-threonine protein kinase that is part of a glucose-sensing system involved in growth control in response to glucose availability; translocates from the cytoplasm to the nucleus and phosphorylates Pop2p in response to a glucose signal
1772220_at	SDH4	YDR178W	Membrane anchor subunit of succinate dehydrogenase (Sdh1p, Sdh2p, Sdh3p, Sdh4p), which couples the oxidation of succinate to the transfer of electrons to ubiquinone
1776204_at		YKL151C	Putative protein of unknown function; green fluorescent protein (GFP)-fusion protein localizes to the cytoplasm
1778931_at		YJR096W	Putative xylose and arabinose reductase
1772447_at	SYM1	YLR251W	Protein required for ethanol metabolism; induced by heat shock and localized to the inner mitochondrial membrane; homologous to mammalian peroxisomal membrane protein Mpv17
1772958_at	FMP48	YGR052W	The authentic, non-tagged protein was localized to the mitochondria
1776425_at	SAF1	YBR280C	Hypothetical protein
1772850_at		YJR008W	Hypothetical protein
1774403_at		YLR177W	Hypothetical protein
1775255_at	PRM8	YGL053W	Pheromone-regulated protein with 2 predicted transmembrane segments and an FF sequence, a motif involved in COPII binding; forms a complex with Prp9p in the ER; member of DUP240 gene family
1776188_at	TMA17	YDL110C	Hypothetical protein
1776550_at	HSP42	YDR171W	Small cytosolic stress-induced chaperone that forms barrel-shaped oligomers and suppresses the aggregation of non-native proteins; oligomer dissociation is not required for function; involved in cytoskeleton reorganization after heat shock
1769643_at	SSE2	YBR169C	Member of the heat shock protein 70 (HSP70) family; may be involved in protein folding; localized to the cytoplasm; highly homologous to the heat shock protein Sse1p
1771824_at	ICY2	YPL250C	Protein that interacts with the cytoskeleton and is involved in chromatin organization and nuclear transport, interacts genetically with TCP1 and ICY1; potential Cdc28p substrate
1771982_at	ALD2	YMR170C	Cytoplasmic aldehyde dehydrogenase, involved in ethanol oxidation and beta-alanine biosynthesis; uses NAD+ as the preferred coenzyme; expression is stress induced and glucose repressed; very similar to Ald3p
1776161_at	GGA1	YDR358W	Golgi-localized protein with homology to gamma-adaptin, interacts with and regulates Arf1p and Arf2p in a GTP-dependent manner in order to facilitate traffic through the late Golgi
1769804_at	VPS73	YGL104C	Mitochondrial protein of unknown function involved in vacuolar protein sorting
1779150_at	GLK1	YCL040W	Glucokinase, catalyzes the phosphorylation of glucose at C6 in the first irreversible step of glucose metabolism; one of three glucose phosphorylating enzymes; expression regulated by non-fermentable carbon sources
1774926_at	SDS24	YBR214W	One of two S. cerevisiae homologs (Sds23p and Sds24p) of the Schizosaccharomyces pombe Sds23 protein, which genetic studies have implicated in APC/cyclosome regulation; may play an indirect role in fluid-phase endocytosis
1778053_at	YRO2	YBR054W	Putative plasma membrane protein of unknown function, transcriptionally regulated by Haa1p; green fluorescent protein (GFP)-fusion protein localizes to the cell periphery and bud
1775744_at	UGA2	YBR006W	Succinate semialdehyde dehydrogenase involved in the utilization of gamma-aminobutyrate (GABA) as a nitrogen source; part of the 4-aminobutyrate and glutamate degradation pathways; localized to the cytoplasm
1773415_at		YFR017C	Hypothetical protein
1769544_at		YLR149C	Hypothetical protein
1773961_at	GND2	YGR256W	6-phosphogluconate dehydrogenase (decarboxylating), catalyzes an NADPH regenerating reaction in the pentose phosphate pathway; required for growth on D-glucono-delta-lactone
1778599_at	MCR1	YKL150W	Mitochondrial NADH-cytochrome b5 reductase, involved in ergosterol biosynthesis
1772009_at	DCS1	YLR270W	Non-essential hydrolase involved in mRNA decapping, may function in a feedback mechanism to regulate deadenylation, contains pyrophosphatase activity and a HIT (histidine triad) motif; interacts with neutral trehalase Nth1p
1777525_at	RCN2	YOR220W	Hypothetical protein
1776958_at		YNL058C	Protein of unknown function, localizes to the vacuole; potential Cdc28p substrate
1779412_at	CIT1	YNR001C	Citrate synthase, catalyzes the condensation of acetyl coenzyme A and oxaloacetate to form citrate; the rate-limiting enzyme of the TCA cycle; nuclear encoded mitochondrial protein
1776558_at	HXT2	YMR011W	High-affinity glucose transporter of the major facilitator superfamily, expression is induced by low levels of glucose and repressed by high levels of glucose
1776528_at	GPM2	YDL021W	Homolog of Gpm1p phosphoglycerate mutase which converts 3-phosphoglycerate to 2-phosphoglycerate in glycolysis; may be non-functional derivative of a gene duplication event
1771951_at		YJL144W	Hypothetical protein
1773135_at	LEE1	YPL054W	Zinc-finger protein of unknown function
1769411_at	ARA1	YBR149W	Large subunit of NADP+ dependent arabinose dehydrogenase, involved in carbohydrate metabolism; small subunit is unidentified
1774440_at	HFD1	YMR110C	Hypothetical protein
1772259_at	HYR1	YIR037W	Thiol peroxidase that functions as a hydroperoxide receptor to sense intracellular hydroperoxide levels and transduce a redox signal to the Yap1p transcription factor
1777219_at		YNL134C
1771515_at		YML131W	Hypothetical protein
1775303_at	PRX1	YBL064C	Mitochondrial peroxiredoxin (1-Cys Prx) with thioredoxin peroxidase activity, has a role in reduction of hydroperoxides; induced during respiratory growth and under conditions of oxidative stress
1773976_at	COS111	YBR203W	Protein required for wild-type resistance to the antifungal drug ciclopirox olamine; not related to the COS family of subtelomerically-encoded proteins
1774011_at	PFK26	YIL107C	6-phosphofructo-2-kinase, inhibited by phosphoenolpyruvate and sn-glycerol 3-phosphate, has negligible fructose-2,6-bisphosphatase activity, transcriptional regulation involves protein kinase A
1770767_at	AGX1	YFL030W	Alanine : glyoxylate aminotransferase, catalyzes the synthesis of glycine from glyoxylate, which is one of three pathways for glycine biosynthesis in yeast; has similarity to mammalian and plant alanine : glyoxylate aminotransferases
1772202_at	SDH1	YKL148C	Flavoprotein subunit of succinate dehydrogenase (Sdh1p, Sdh2p, Sdh3p, Sdh4p), which couples the oxidation of succinate to the transfer of electrons to ubiquinone
1771288_at		YGR053C	Hypothetical protein
1771375_at	MOH1	YBL049W	Protein of unknown function, has homology to kinase Snf7p; not required for growth on nonfermentable carbon sources; essential for viability in stationary phase
1779591_at		YKR011C	Putative protein of unknown function; green fluorescent protein (GFP)-fusion protein localizes to the nucleus
1778040_at	ECM4	YKR076W	Non-essential protein of unknown function; similar to Ygr154cp
1771624_at	TSA2	YDR453C	Stress inducible cytoplasmic thioredoxin peroxidase; cooperates with Tsa1p in the removal of reactive oxygen, nitrogen and sulfur species using thioredoxin as hydrogen donor; deletion enhances the mutator phenotype of tsa1 mutants
1774777_at	NQM1	YGR043C	Hypothetical protein
1775765_at	SRT1	YMR101C	Cis-prenyltransferase involved in synthesis of long-chain dolichols (19-22 isoprene units; as opposed to Rer2p which synthesizes shorter-chain dolichols); localizes to lipid bodies; transcription is induced during stationary phase
1780038_at	YET1	YKL065C	Endoplasmic reticulum transmembrane protein, homolog of human BAP31 protein
1776749_at	GTT1	YIR038C	ER associated glutathione S-transferase capable of homodimerization; expression induced during the diauxic shift and throughout stationary phase; functional overlap with Gtt2p, Grx1p, and Grx2p
1778781_at	GSP2	YOR185C	GTP binding protein (mammalian Ranp homolog) involved in the maintenance of nuclear organization, RNA processing and transport; interacts with Kap121p, Kap123p and Pdr6p (karyophilin betas); Gsp1p homolog that is not required for viability
1773162_at	PRY1	YJL079C	Protein of unknown function, has similarity to Pry2p and Pry3p and to the plant PR-1 class of pathogen related proteins
1769659_at	YPS6	YIR039C	Putative GPI-anchored aspartic protease
1773660_at	PRB1	YEL060C	Vacuolar proteinase B (yscB), a serine protease of the subtilisin family; involved in protein degradation in the vacuole and required for full protein degradation during sporulation
1779578_at	UBC5	YDR059C	Ubiquitin-conjugating enzyme that mediates selective degradation of short-lived and abnormal proteins, central component of the cellular stress response; expression is heat inducible
1772558_at	TIP1	YBR067C	Major cell wall mannoprotein with possible lipase activity; transcription is induced by heat- and cold-shock; member of the Srp1p/Tip1p family of serine-alanine-rich proteins
1773993_at	SOD2	YHR008C	Manganese-containing superoxide dismutase; protects cells against oxygen toxicity
1774326_at	MEF2	YJL102W	Mitochondrial elongation factor involved in translational elongation
1771633_at	QCR2	YPR191W	Subunit 2 of the ubiquinol cytochrome-c reductase complex, which is a component of the mitochondrial inner membrane electron transport chain; transcription is regulated by Hap1p, Hap2p/Hap3p, and heme
1772459_at	INH1	YDL181W	Protein that inhibits ATP hydrolysis by the F1F0-ATP synthase, inhibitory function is enhanced by stabilizing proteins Stf1p and Stf2p; has similarity to Stf1p and both Inh1p and Stf1p exhibit the potential to form coiled-coil structures
1774696_at	HSP31	YDR533C	Possible chaperone and cysteine protease with similarity to E. coli Hsp31 and S. cerevisiae Hsp32p, Hsp33p, and Sno4p; member of the DJ-1/ThiJ/PfpI superfamily, which includes human DJ-1 involved in Parkinson's disease; exists as a dimer
1772421_at	GRX1	YCL035C	Hydroperoxide and superoxide-radical responsive heat-stable glutathione-dependent disulfide oxidoreductase with active site cysteine pair; protects cells from oxidative damage
1779364_at		YBR147W	Hypothetical protein
1776257_at		YGR250C	Putative protein of unknown function; green fluorescent protein (GFP)-fusion protein localizes to the cytoplasm
1769951_at	IML2	YJL082W	Protein of unknown function, green fluorescent protein (GFP)-fusion protein localizes to the cytoplasm and nucleus
1773257_at	QCR10	YHR001W-A	Subunit of the ubiqunol-cytochrome c oxidoreductase complex, involved in aerobic respiration
1776930_at		YNL115C	Hypothetical protein
1772279_at	HOR7	YMR251W-A	Protein of unknown function; overexpression suppresses Ca2+ sensitivity of mutants lacking inositol phosphorylceramide mannosyltransferases Csg1p and Csh1p; transcription is induced under hyperosmotic stress and repressed by alpha factor
1777010_at	SDH2	YLL041C	Iron-sulfur protein subunit of succinate dehydrogenase (Sdh1p, Sdh2p, Sdh3p, Sdh4p), which couples the oxidation of succinate to the transfer of electrons to ubiquinone
1771410_at	UBP11	YKR098C	Ubiquitin-specific protease that cleaves ubiquitin from ubiquitinated proteins
1772785_at	PHM8	YER037W	Protein of unknown function, expression is induced by low phosphate levels and by inactivation of Pho85p
1772292_at		YFL054C	Hypothetical protein
1769579_at	GPG1	YGL121C	Proposed gamma subunit of the heterotrimeric G protein that interacts with the receptor Grp1p; involved in regulation of pseudohyphal growth; requires Gpb1p or Gpb2p to interact with Gpa2p
1778440_at		YDR391C	Hypothetical protein
1770120_at		YJL016W	Cytoplasmic protein of unknown function
1777725_at		YDR357C	Protein of unknown function; green fluorescent protein (GFP)-fusion protein localizes to the cytoplasm in a punctate pattern
1769450_at	EDC2	YER035W	RNA-binding protein, activates mRNA decapping directly by binding to the mRNA substrate and enhancing the activity of the decapping proteins Dcp1p and Dcp2p
1772778_at	ATG8	YBL078C	Protein required for autophagy; modified by the serial action of Atg4p, Atg7p, and Atg3p, and conjugated at the C terminus with phosphatidylethanolamine, to become the form essential for generation of autophagosomes
1777667_s_at	DSF1	YEL070W	Deletion suppressor of mpt5 mutation ; Hypothetical protein
1773684_at	GSM1	YJL103C	Hypothetical protein
1779754_at	HSP12	YFL014W	Plasma membrane localized protein that protects membranes from desiccation; induced by heat shock, oxidative stress, osmostress, stationary phase entry, glucose depletion, oleate and alcohol; regulated by the HOG and Ras-Pka pathways
1777690_at	XBP1	YIL101C	Transcriptional repressor that binds to promoter sequences of the cyclin genes, CYS3, and SMF2; expression is induced by stress or starvation during mitosis, and late in meiosis; member of the Swi4p/Mbp1p family; potential Cdc28p substrate
1769986_at	HBT1	YDL223C	Substrate of the Hub1p ubiquitin-like protein that localizes to the shmoo tip (mating projection); mutants are defective for mating projection formation, thereby implicating Hbt1p in polarized cell morphogenesis
1772756_at		YGR146C	Hypothetical protein
1773305_at	HMX1	YLR205C	ER localized, heme-binding peroxidase involved in the degradation of heme; does not exhibit heme oxygenase activity despite similarity to heme oxygenases; expression regulated by AFT1
1774675_at	RNR2	YJL026W	Ribonucleotide-diphosphate reductase (RNR), small subunit; the RNR complex catalyzes the rate-limiting step in dNTP synthesis and is regulated by DNA replication and DNA damage checkpoint pathways via localization of the small subunits
1771340_at	BOP2	YLR267W	Protein of unknown function, overproduction suppresses a pam1 slv3 double null mutation
1769443_at	PLM2	YDR501W	Protein required for partitioning of the 2-micron plasmid
1775678_at	PUT1	YLR142W	Proline oxidase, nuclear-encoded mitochondrial protein involved in utilization of proline as sole nitrogen source; PUT1 transcription is induced by Put3p in the presence of proline and the absence of a preferred nitrogen source
1776155_at	RNR4	YGR180C	Ribonucleotide-diphosphate reductase (RNR), small subunit; the RNR complex catalyzes the rate-limiting step in dNTP synthesis and is regulated by DNA replication and DNA damage checkpoint pathways via localization of the small subunits
1775874_at	SGA1	YIL099W	Intracellular sporulation-specific glucoamylase involved in glycogen degradation; induced during starvation of a/a diploids late in sporulation, but dispensable for sporulation
1770437_at		YPR015C	Hypothetical protein
1780217_at	RTS3	YGR161C	Putative component of the protein phosphatase type 2A complex
1779403_at		YER158C	Protein of unknown function, has similarity to Afr1p; potentially phosphorylated by Cdc28p
1775390_at	YPK2	YMR104C	Protein kinase with similarityto serine/threonine protein kinase Ypk1p; functionally redundant with YPK1 at the genetic level; participates in a signaling pathway required for optimal cell wall integrity; homolog of mammalian kinase SGK
1778437_at	AFR1	YDR085C	Alpha-factor pheromone receptor regulator, negatively regulates pheromone receptor signaling; required for normal mating projection (shmoo) formation; interacts with Cdc12p
1773974_at	PIG1	YLR273C	Putative targeting subunit for the type-1 protein phosphatase Glc7p that tethers it to the Gsy2p glycogen synthase
1771801_at		YLR356W	Hypothetical protein
1769365_at	PEP4	YPL154C	Vacuolar aspartyl protease (proteinase A), required for the posttranslational precursor maturation of vacuolar proteinases; synthesized as a zymogen, self-activates
1773120_at	RAD51	YER095W	Strand exchange protein, forms a helical filament with DNA that searches for homology; involved in the recombinational repair of double-strand breaks in DNA during vegetative growth and meiosis; homolog of Dmc1p and bacterial RecA protein
1780044_at	RNR3	YIL066C	Ribonucleotide-diphosphate reductase (RNR), large subunit; the RNR complex catalyzes the rate-limiting step in dNTP synthesis and is regulated by DNA replication and DNA damage checkpoint pathways via localization of the small subunits
1773662_at		YGR066C	Hypothetical protein
1778243_at		YLR414C	Protein of unknown function; green fluorescent protein (GFP)-fusion protein localizes to the cell periphery, cytoplasm, and bud
1772790_at	DAP1	YPL170W	Heme-binding protein involved in regulation of cytochrome P450 protein Erg11p; damage response protein, related to mammalian membrane progesterone receptors; mutations lead to defects in telomeres, mitochondria, and sterol synthesis
1772549_at	GDH3	YAL062W	NADP(+)-dependent glutamate dehydrogenase, synthesizes glutamate from ammonia and alpha-ketoglutarate; rate of alpha-ketoglutarate utilization differs from Gdh1p; expression regulated by nitrogen and carbon sources
1771695_at	CIT3	YPR001W	Citrate synthase, catalyzes the condensation of acetyl coenzyme A and oxaloacetate to form citrate, mitochondrial isozyme involved in the TCA cycle
1777679_at	DIN7	YDR263C	Mitochondrial nuclease functioning in DNA repair and replication, modulates the stability of the mitochondrial genome, induced by exposure to mutagens, also induced during meiosis at a time nearly coincident with commitment to recombination
1775363_at		YJL132W	Hypothetical protein
1770785_at	HPA2	YPR193C	Tetrameric histone acetyltransferase with similarity to Gcn5p, Hat1p, Elp3p, and Hpa3p; acetylates histones H3 and H4 in vitro and exhibits autoacetylation activity
1773882_at	OSW2	YLR054C	Protein of unknown function proposed to be involved in the assembly of the spore wall
1774888_at		YJL045W	Similar to SDH1
1770742_at	YSP3	YOR003W	Putative precursor to the subtilisin-like protease III
1777449_at		YIR014W	Hypothetical protein
1779035_at	MTL1	YGR023W	Protein with both structural and functional similarity to Mid2p, which is a plasma membrane sensor required for cell integrity signaling during pheromone-induced morphogenesis; suppresses rgd1 null mutations
1772642_at	QNQ1	YLR312C	Hypothetical protein
1771645_at	SUE1	YPR151C	Mitochondrial protein required for degradation of unstable forms of cytochrome c
1769333_at	GRE1	YPL223C	Hydrophilin of unknown function; stress induced (osmotic, ionic, oxidative, heat shock and heavy metals); regulated by the HOG pathway
1778544_at	NDE1	YMR145C	Mitochondrial external NADH dehydrogenase, catalyzes the oxidation of cytosolic NADH; Nde1p and Nde2p are involved in providing the cytosolic NADH to the mitochondrial respiratory chain
1774960_at	NCA3	YJL116C	Protein that functions with Nca2p to regulate mitochondrial expression of subunits 6 (Atp6p) and 8 (Atp8p ) of the Fo-F1 ATP synthase; member of the SUN family
1779660_at	IDP2	YLR174W	Cytosolic NADP-specific isocitrate dehydrogenase, catalyzes oxidation of isocitrate to alpha-ketoglutarate; levels are elevated during growth on non-fermentable carbon sources and reduced during growth on glucose
1779681_at	DIT1	YDR403W	Sporulation-specific enzyme required for spore wall maturation, involved in the production of a soluble LL-dityrosine-containing precursor of the spore wall; transcripts accumulate at the time of prospore enclosure
1776967_at	LPP1	YDR503C	Lipid phosphate phosphatase, catalyzes Mg(2+)-independent dephosphorylation of phosphatidic acid (PA), lysophosphatidic acid, and diacylglycerol pyrophosphate; involved in control of the cellular levels of phosphatidylinositol and PA
1772974_at	IKS1	YJL057C	probable serine/threonine kinase
1770695_at	TRX3	YCR083W	Mitochondrial thioredoxin, highly conserved oxidoreductase required to maintain the redox homeostasis of the cell, forms the mitochondrial thioredoxin system with Trr2p, redox state is maintained by both Trr2p and Glr1p
1774560_at	SMF3	YLR034C	Putative divalent metal ion transporter involved in iron homeostasis; transcriptionally regulated by metal ions; member of the Nramp family of metal transport proteins
1777917_at	MTH1	YDR277C	Negative regulator of the glucose-sensing signal transduction pathway, required for repression of transcription by Rgt1p; interacts with Rgt1p and the Snf3p and Rgt2p glucose sensors; phosphorylated by Yck1p, triggering Mth1p degradation
1779143_at	COS12	YGL263W	Protein of unknown function, member of a family of conserved, often subtelomerically-encoded proteins
1774742_at		YPR157W	Hypothetical protein
1773792_at	FYV10	YIL097W	Protein of unknown function, required for survival upon exposure to K1 killer toxin; involved in proteasome-dependent catabolite inactivation of fructose-1,6-bisphosphatase; contains CTLH domain
1775369_s_at	TPO2	YGR138C	Polyamine transport protein specific for spermine; localizes to the plasma membrane; transcription of TPO2 is regulated by Haa1p; member of the major facilitator superfamily ; Polyamine transport protein specific for spermine; localizes to the plasma membrane; member of the major facilitator superfamily
1773377_at	PRM5	YIL117C	Pheromone-regulated protein, predicted to have 1 transmembrane segment; induced during cell integrity signaling
1779866_at	YPS3	YLR121C	Aspartic protease, attached to the plasma membrane via a glycosylphosphatidylinositol (GPI) anchor
1771580_at		YKL161C	Protein kinase implicated in the Slt2p mitogen-activated (MAP) kinase signaling pathway; associates with Rlm1p
1772229_at	PIR3	YKL163W	O-glycosylated covalently-bound cell wall protein required for cell wall stability; expression is cell cycle regulated, peaking in M/G1 and also subject to regulation by the cell integrity pathway
1774824_at		YLR194C	Hypothetical protein
1770343_s_at	SNZ3	YFL059W	Member of a stationary phase-induced gene family; transcription of SNZ2 is induced prior to diauxic shift, and also in the absence of thiamin in a Thi2p-dependent manner; forms a coregulated gene pair with SNO3 ; Member of a stationary phase-induced gene family; transcription of SNZ2 is induced prior to diauxic shift, and also in the absence of thiamin in a Thi2p-dependent manner; forms a coregul…
1769472_at	RGM1	YMR182C	Putative transcriptional repressor with proline-rich zinc fingers; overproduction impairs cell growth
1769876_at		YOR338W	Hypothetical protein
1772193_at		YLR297W	Hypothetical protein
1777857_at		YPL014W	Hypothetical protein
1778475_at		YMR085W	Hypothetical protein

## Sheet: (B) upreg cdc13-1 not tlc1
1776837_at	HUG1	YML058W-A	Protein involved in the Mec1p-mediated checkpoint pathway that responds to DNA damage or replication arrest, transcription is induced by DNA damage
1774354_at	DDR2	YOL052C-A	Multistress response protein, expression is activated by a variety of xenobiotic agents and environmental or physiological stresses
1779850_at	GPH1	YPR160W	Non-essential glycogen phosphorylase required for the mobilization of glycogen, activity is regulated by cyclic AMP-mediated phosphorylation, expression is regulated by stress-response elements and by the HOG MAP kinase pathway
1772054_at	BNA2	YJR078W	Tryptophan 2,3-dioxygenase, required for biosynthesis of nicotinic acid from tryptophan via kynurenine pathway
1770302_at		YHR087W	Protein involved in RNA metabolism, one of two yeast homologs (with Sdo1p/Ylr022cp) of the human protein SBDS responsible for autosomal recessive Shwachman-Bodian-Diamond Syndrome, also conserved in Archaea
1774671_at	PET10	YKR046C	Protein of unknown function that co-purifies with lipid particles; expression pattern suggests a role in respiratory growth; computational analysis of large-scale protein-protein interaction data suggests a role in ATP/ADP exchange
AFFX-r2-Sc-TDH1-5_at		AFFX-r2-Sc-TDH1-5	Glyceraldehyde-3-phosphate dehydrogenase, isozyme 1, involved in glycolysis and gluconeogenesis; tetramer that catalyzes the reaction of glyceraldehyde-3-phosphate to 1,3 bis-phosphoglycerate; detected in the cytoplasm and cell-wall
1771963_at	CRG1	YHR209W	Putative S-adenosylmethionine-dependent methyltransferase of the seven beta-strand family
1771949_at		YMR196W	Hypothetical protein
AFFX-r2-Sc-TDH1-M_at		AFFX-r2-Sc-TDH1-M	Glyceraldehyde-3-phosphate dehydrogenase, isozyme 1, involved in glycolysis and gluconeogenesis; tetramer that catalyzes the reaction of glyceraldehyde-3-phosphate to 1,3 bis-phosphoglycerate; detected in the cytoplasm and cell-wall
1775340_at	UGX2	YDL169C	Protein of unknown function
1779924_at		YER053C-A	Hypothetical protein
1771782_at	STF1	YDL130W-A	Protein involved in regulation of the mitochondrial F1F0-ATP synthase; Stf1p and Stf2p act as stabilizing factors that enhance inhibitory action of the Inh1p protein
1774983_at		YOL083W	Hypothetical protein
1773935_at	PEX27	YOR193W	Peripheral peroxisomal membrane protein involved in controlling peroxisome size and number, interacts with homologous protein Pex25p
1772647_at		YDR018C	Hypothetical protein
1779809_at	DMC1	YER179W	Meiosis-specific protein required for repair of double-strand breaks and pairing between homologous chromosomes; homolog of Rad51p and the bacterial RecA protein
1771990_at		YDR379C-A	Hypothetical protein identified by homology. See FEBS Letters [2000] 487:31-36.
1779897_at		YNR034W-A	Hypothetical protein
1775421_at		YHR138C	Homologous to PBI2
1780215_at	ROM1	YGR070W	GDP/GTP exchange protein (GEP) for Rho1p; mutations are synthetically lethal with mutations in rom2, which also encodes a GEP
1773907_at		YCL049C	Hypothetical protein
1778686_at	TPO4	YOR273C	Polyamine transport protein, recognizes spermine, putrescine, and spermidine; localizes to the plasma membrane; member of the major facilitator superfamily
1770456_at	NTH1	YDR001C	Neutral trehalase, degrades trehalose; required for thermotolerance and may mediate resistance to other cellular stresses; may be phosphorylated by Cdc28p
1769352_at	STP4	YDL048C	Protein containing a Kruppel-type zinc-finger domain; has similarity to Stp1p, Stp2p, and Stp3p
1779718_at	RNY1	YPL123C	RNAse; member of the T(2) family of endoribonucleases
1775251_at	MIP6	YHR015W	Putative RNA-binding protein, interacts with Mex67p, which is a component of the nuclear pore involved in nuclear mRNA export
1778656_at	EMP46	YLR080W	Integral membrane component of endoplasmic reticulum-derived COPII-coated vesicles, which function in ER to Golgi transport
1769913_s_at	THI13	YDL244W	Protein involved in synthesis of the thiamine precursor hydroxymethylpyrimidine (HMP); member of a subtelomeric gene family including THI5, THI11, THI12, and THI13 ; Protein involved in synthesis of the thiamine precursor hydroxymethylpyrimidine (HMP); member of a subtelomeric gene family including THI5, THI11, THI12, and THI13 ; Protein involved in synthesis of the thiamine precursor hydroxymeth…
AFFX-r2-Sc-TDH1-3_at		AFFX-r2-Sc-TDH1-3	Glyceraldehyde-3-phosphate dehydrogenase, isozyme 1, involved in glycolysis and gluconeogenesis; tetramer that catalyzes the reaction of glyceraldehyde-3-phosphate to 1,3 bis-phosphoglycerate; detected in the cytoplasm and cell-wall
1773780_at	GSC2	YGR032W	Catalytic subunit of 1,3-beta-glucan synthase, has similarity to an alternate catalytic subunit, Fks1p (Gsc1p); Rho1p encodes the regulatory subunit; involved in cell wall synthesis and maintenance
1778706_at	ATO2	YNR002C	Putative transmembrane protein, involved in the export of ammonia, a starvation signal that promotes cell death in the center of aging colonies; member of the TC 9.B.33 YaaH family; homolog of Ady2p and Y. lipolytica Gpr1p
1772692_at		YJL163C	Hypothetical protein
1779450_at		YNR014W	Hypothetical protein
1771977_at		YBR085C-A	Hypothetical protein
1778996_at	HOR2	YER062C	One of two redundant DL-glycerol-3-phosphatases (RHR2/GPP1 encodes the other) involved in glycerol biosynthesis; induced in response to hyperosmotic stress and oxidative stress, and during the diauxic transition
1779973_at	SRL3	YKR091W	Cytoplasmic protein that, when overexpressed, suppresses the lethality of a rad53 null mutation; potential Cdc28p substrate
1769679_at	PIC2	YER053C	Mitochondrial phosphate carrier, imports inorganic phosphate into mitochondria; functionally redundant with Mir1p but less abundant than Mir1p under normal conditions; expression is induced at high temperature
1771364_at		YHR140W	Hypothetical protein
1777239_at		YGL258W-A	Hypothetical protein identified by homology. See FEBS Letters [2000] 487:31-36.
1778105_at		YNL092W	Putative S-adenosylmethionine-dependent methyltransferase of the seven beta-strand family
1778518_at	SPO1	YNL012W	Meiosis-specific protein with similarity to phospholipase B, required for meiotic spindle pole body duplication and separation; required for spore formation
1777343_at	SPS19	YNL202W	Peroxisomal 2,4-dienoyl-CoA reductase, auxiliary enzyme of fatty acid beta-oxidation; homodimeric enzyme required for growth and sporulation on petroselineate medium; expression induced during late sporulation and in the presence of oleate
1775444_at	MPC54	YOR177C	Component of the meiotic outer plaque, a membrane-organizing center which is assembled on the cytoplasmic face of the spindle pole body during meiosis II and triggers the formation of the prospore membrane; potential Cdc28p substrate
1774858_at	PES4	YFR023W	Poly(A) binding protein, suppressor of DNA polymerase epsilon mutation, similar to Mip6p
1779526_at		YOR114W	Hypothetical protein
1769959_at	NDE2	YDL085W	Mitochondrial external NADH dehydrogenase, catalyzes the oxidation of cytosolic NADH; Nde1p and Nde2p are involved in providing the cytosolic NADH to the mitochondrial respiratory chain
1780105_at	YTP1	YNL237W	Probable type-III integral membrane protein of unknown function, has regions of similarity to mitochondrial electron transport proteins
1778121_s_at	PAU3	YCR104W	Part of 23-member seripauperin multigene family encoded mainly in subtelomeric regions, active during alcoholic fermentation, regulated by anaerobiosis, negatively regulated by oxygen, repressed by heme ; Hypothetical protein ; Putative protein of unknown function ; Hypothetical protein ; Hypothetical protein ; Hypothetical protein
1778501_at	PPE1	YHR075C	Protein with carboxyl methyl esterase activity that may have a role in demethylation of the phosphoprotein phosphatase catalytic subunit; also identified as a small subunit mitochondrial ribosomal protein
1776183_at	ADR1	YDR216W	Carbon source-responsive zinc-finger transcription factor, required for transcription of the glucose-repressed gene ADH2, of peroxisomal protein genes, and of genes required for ethanol, glycerol, and fatty acid utilization
1774775_at	SSP1	YHR184W	Protein involved in the control of meiotic nuclear division and coordination of meiosis with spore formation; transcription is induced midway through meiosis
1771802_at	GIP2	YER054C	Putative regulatory subunit of the protein phosphatase Glc7p, involved in glycogen metabolism; contains a conserved motif (GVNK motif) that is also found in Gac1p, Pig1p, and Pig2p
1780220_at	ATG19	YOL082W	Protein involved in the cytoplasm-to-vacuole targeting pathway and in autophagy, recognizes cargo proteins and delivers them to the preautophagosomal structure for eventual engulfment by the autophagosome and degradation
1770656_at		YBR053C	Hypothetical protein
1769426_at	PDH1	YPR002W	Mitochondrial protein that participates in respiration, induced by diauxic shift; homologous to E. coli PrpD, may take part in the conversion of 2-methylcitrate to 2-methylisocitrate
1772517_at	MSN4	YKL062W	Transcriptional activator related to Msn2p; activated in stress conditions, which results in translocation from the cytoplasm to the nucleus; binds DNA at stress response elements of responsive genes, inducing gene expression
1776283_at	IZH4	YOL101C	Membrane protein involved in zinc metabolism, member of the four-protein IZH family, expression induced by fatty acids and altered zinc levels; deletion reduces sensitivity to excess zinc; possible role in sterol metabolism
1777053_at	ATH1	YPR026W	Acid trehalase required for utilization of extracellular trehalose
1778446_at		YPL088W	Putative aryl alcohol dehydrogenase; transcription is activated by paralogous transcription factors Yrm1p and Yrr1p along with genes involved in multidrug resistance
1772852_at	EDS1	YBR033W	Non-essential protein of unknown function
1770603_at	GUP2	YPL189W	Probable membrane protein with a possible role in proton symport of glycerol; member of the MBOAT family of putative membrane-bound O-acyltransferases; Gup1p homolog
1773938_at	SRX1	YKL086W	Sulfiredoxin, contributes to oxidative stress resistance by reducing cysteine-sulfinic acid groups in the peroxiredoxins Tsa1p and Ahp1p that are formed upon exposure to oxidants; conserved in higher eukaryotes
1776449_at	PTP2	YOR208W	Phosphotyrosine-specific protein phosphatase involved in the inactivation of mitogen-activated protein kinase (MAPK) during osmolarity sensing; dephosporylates Hog1p MAPK and regulates its localization; localized to the nucleus
1778184_at		YOL114C	Hypothetical protein
1775006_at	HXT4	YHR092C	High-affinity glucose transporter of the major facilitator superfamily, expression is induced by low levels of glucose and repressed by high levels of glucose
1779529_at		YOR020W-A	Identified by homology to <i>Ashbya gossypii</i>
1771041_at		YOR152C	Hypothetical protein
1775441_at	HAP4	YKL109W	Subunit of the heme-activated, glucose-repressed Hap2p/3p/4p/5p CCAAT-binding complex, a transcriptional activator and global regulator of respiratory gene expression; provides the principal activation function of the complex
1776968_at	CYT1	YOR065W	Cytochrome c1, component of the mitochondrial respiratory chain; expression is regulated by the heme-activated, glucose-repressed Hap2p/3p/4p/5p CCAAT-binding complex
1779369_at	BAG7	YOR134W	Rho GTPase activating protein (RhoGAP), stimulates the intrinsic GTPase activity of Rho1p, which plays a role in actin cytoskeleton organization and control of cell wall synthesis; structurally and functionally related to Sac7p
1772726_at	VMR1	YHL035C	Protein of unknown function, member of the ATP-binding cassette (ABC) family, potential Cdc28p substrate
1772373_at	UBI4	YLL039C	Ubiquitin, becomes conjugated to proteins, marking them for selective degradation via the ubiquitin-26S proteasome system; essential for the cellular stress response
1774485_at	MPM1	YJL066C	Mitochondrial membrane protein of unknown function, contains no hydrophobic stretches
1773436_x_at	DAN2	YLR037C	Cell wall mannoprotein with similarity to Tir1p, Tir2p, Tir3p, and Tir4p; expressed under anaerobic conditions, completely repressed during aerobic growth
1769448_at	SPO12	YHR152W	Nucleolar protein of unknown function, positive regulator of exit from mitosis; involved in regulating the release of Cdc14p from the nucleolus in early anaphase; proposed to play similar role in meiosis
1770072_at	PLB1	YMR008C	Phospholipase B (lysophospholipase) involved in lipid metabolism, required for deacylation of phosphatidylcholine and phosphatidylethanolamine but not phosphatidylinositol
1776759_at		YKL107W	Putative protein of unknown function
1780036_at	UBC8	YEL012W	Ubiquitin-conjugating enzyme that negatively regulates gluconeogenesis by mediating the glucose-induced ubiquitination of fructose-1,6-bisphosphatase (FBPase); cytoplasmic enzyme that catalyzes the ubiquitination of histones in vitro
1769870_at	ECM38	YLR299W	Gamma-glutamyltranspeptidase, major glutathione-degrading enzyme; expression induced mainly by nitrogen starvation
1773949_at	DUN1	YDL101C	Cell-cycle checkpoint serine-threonine kinase required for DNA damage-induced transcription of certain target genes, phosphorylation of Rad55p and Sml1p, and transient G2/M arrest after DNA damage; also regulates postreplicative DNA repair
1774985_at		YJL070C	Hypothetical protein
1775305_at		YPL119C-A	Identified by expression profiling and mass spectrometry
1779784_at		YJL133C-A
1777128_at		YGR153W	Hypothetical protein
1771619_at	ALG13	YGL047W	Catalytic component of UDP-GlcNAc transferase, required for the second step of dolichyl-linked oligosaccharide synthesis; anchored to the ER membrane via interaction with Alg14p; similar to bacterial and human glycosyltransferases
1772394_at	NGL3	YML118W	Putative endonuclease, has a domain similar to a magnesium-dependent endonuclease motif in mRNA deadenylase Ccr4p; similar to Ngl1p and Ngl2p
1769713_at		YOL162W	Hypothetical protein, member of the Dal5p subfamily of the major facilitator family
1772848_at	FRT2	YAL028W	Tail-anchored endoplasmic reticulum membrane protein, interacts with homolog Frt1p but is not a substrate of calcineurin (unlike Frt1p), promotes growth in conditions of high Na+, alkaline pH, or cell wall stress; potential Cdc28p substrate
1775666_at	GPD1	YDL022W	NAD-dependent glycerol-3-phosphate dehydrogenase, key enzyme of glycerol synthesis, essential for growth under osmotic stress; expression regulated by high-osmolarity glycerol response pathway; homolog of Gpd2p
1778076_at		YBR284W	Hypothetical protein
1771791_s_at		YBL101W-A	TyA Gag protein; the main structural constituent of virus-like particles (VLPs) ; TyB Gag-Pol protein; proteolytically processed to make the Gag, RT, PR, and IN proteins that are required for retrotransposition ; TyB Gag-Pol protein; proteolytically processed to make the Gag, RT, PR, and IN proteins that are required for retrotransposition ; TyA Gag protein; the main structural constituent of vir…
1774057_at		YLR345W	Hypothetical protein
1779871_at	HXT9	YJL219W	Putative hexose transporter that is nearly identical to Hxt11p, has similarity to major facilitator superfamily (MFS) transporters, expression of HXT9 is regulated by transcription factors Pdr1p and Pdr3p
1773936_at		YIL055C	Hypothetical protein
1770947_at	ICL2	YPR006C	2-methylisocitrate lyase of the mitochondrial matrix, functions in the methylcitrate cycle to catalyze the conversion of 2-methylisocitrate to succinate and pyruvate; ICL2 transcription is repressed by glucose and induced by ethanol
1772181_at		YKL133C	Hypothetical protein
1771214_at	PYK2	YOR347C	Pyruvate kinase that appears to be modulated by phosphorylation; PYK2 transcription is repressed by glucose, and Pyk2p may be active under low glycolytic flux
1777845_at		YOR227W	Hypothetical protein
1775227_at	FUN14	YAL008W	Mitochondrial protein of unknown function
1769392_at		YOR192C-C	Identified by expression profiling and mass spectrometry
1774012_at	DAL1	YIR027C	Allantoinase, converts allantoin to allantoate in the first step of allantoin degradation; expression sensitive to nitrogen catabolite repression
1775912_at	COX5B	YIL111W	Subunit Vb of cytochrome c oxidase, which is the terminal member of the mitochondrial inner membrane electron transport chain; predominantly expressed during anaerobic growth while its isoform Va (Cox5Ap) is expressed during aerobic growth
1778604_at	XKS1	YGR194C	Xylulokinase, converts D-xylulose and ATP to xylulose 5-phosphate and ADP; rate limiting step in fermentation of xylulose; required for xylose fermentation by recombinant S. cerevisiae strains
1777336_at	FIS1	YIL065C	Mitochondrial outer membrane protein involved in membrane fission, required for localization of Dnm1p and Mdv1p during mitochondrial division
1772738_at	FMO1	YHR176W	Flavin-containing monooxygenase, localized to the cytoplasmic face of the ER membrane; catalyzes oxidation of biological thiols to maintain the ER redox buffer ratio for correct folding of disulfide-bonded proteins
1770659_at	IRC15	YPL017C	Putative S-adenosylmethionine-dependent methyltransferase of the seven beta-strand family
1778969_x_at	PAU2	YEL049W	Part of 23-member seripauperin multigene family encoded mainly in subtelomeric regions, active during alcoholic fermentation, regulated by anaerobiosis, negatively regulated by oxygen, repressed by heme
1779115_at	SOM1	YEL059C-A	Subunit of the mitochondrial inner membrane peptidase, which is required for maturation of mitochondrial proteins of the intermembrane space; Som1p facilitates cleavage of a subset of substrates
1776422_at	ATG22	YCL038C	Protein required for the breakdown of autophagic vesicles in the vacuole during autophagy, putative integral membrane protein that localizes to vacuolar membranes and punctate structures attached to the vacuole
1779096_at		YCL021W-A	Hypothetical protein
1770483_at	CAT8	YMR280C	Zinc cluster transcriptional activator necessary for derepression of a variety of genes under non-fermentative growth conditions, active after diauxic shift, binds carbon source responsive elements
1780210_at		YOR052C	Hypothetical protein
1779394_at		YDL027C	Hypothetical protein
1777918_at	POG1	YIL122W	Putative transcriptional activator that promotes recovery from pheromone induced arrest; inhibits both alpha-factor induced G1 arrest and repression of CLN1 and CLN2 via SCB/MCB promoter elements; potential Cdc28p substrate; SBF regulated
1771019_at	SIA1	YOR137C	Protein of unassigned function involved in activation of the Pma1p plasma membrane H+-ATPase by glucose
1777511_at	AIM41	YOR215C	Hypothetical protein
1779333_at	MMR1	YLR190W	Phosphorylated protein of the mitochondrial outer membrane, localizes only to mitochondria of the bud; interacts with Myo2p to mediate mitochondrial distribution to buds; mRNA is targeted to the bud via the transport system involving She2p
1773329_at	OPI3	YJR073C	Phospholipid methyltransferase (methylene-fatty-acyl-phospholipid synthase), catalyzes the last two steps in phosphatidylcholine biosynthesis
1770048_at		YOR062C	Protein of unknown function; similar to YKR075Cp and Reg1p; expression regulated by glucose and Rgt1p
1773608_at	CDA1	YLR307W	Chitin deacetylase, together with Cda2p involved in the biosynthesis ascospore wall component, chitosan; required for proper rigidity of the ascospore wall
1779914_at		YHL044W	Putative integral membrane protein, member of DUP240 gene family; green fluorescent protein (GFP)-fusion protein localizes to the plasma membrane in a punctate pattern
1771109_at	WSC4	YHL028W	ER membrane protein involved in the translocation of soluble secretory proteins and insertion of membrane proteins into the ER membrane; may also have a role in the stress response but has only partial functional overlap with WSC1-3
1770764_at		YDL199C	Hypothetical protein
1778930_at		YOR289W	Hypothetical protein
1777536_at		YGR067C	Hypothetical protein; has similarity to Adr1p DNA-binding domain
1776614_at	CLN3	YAL040C	G1 cyclin involved in cell cycle progression; activates Cdc28p kinase to promote the G1 to S phase transition; plays a role in regulating transcription of the other G1 cyclins, CLN1 and CLN2; regulated by phosphorylation and proteolysis
1778183_at	PDR10	YOR328W	ABC (ATP-binding cassette) membrane pump involved in the pleiotropic drug resistance network, regulated by Pdr1p and Pdr3p, similar to Pdr5p
1774346_at	ENO1	YGR254W	Enolase I, a phosphopyruvate hydratase that catalyzes the conversion of 2-phosphoglycerate to phosphoenolpyruvate during glycolysis and the reverse reaction during gluconeogenesis; expression is repressed in response to glucose
1772365_at		YLR108C	Hypothetical protein
1775673_at	AYR1	YIL124W	NADPH-dependent 1-acyl dihydroxyacetone phosphate reductase found in lipid particles and ER; involved in phosphatidic acid biosynthesis and required for spore germination; capable of metabolizing mammalian steroid hormones
1774377_at	CAT2	YML042W	Carnitine acetyl-CoA transferase present in both mitochondria and peroxisomes, transfers activated acetyl groups to carnitine to form acetylcarnitine which can be shuttled across membranes
1774340_at	FBP26	YJL155C	Fructose-2,6-bisphosphatase, required for glucose metabolism
1769519_at	CWP1	YKL096W	Cell wall mannoprotein, linked to a beta-1,3- and beta-1,6-glucan heteropolymer through a phosphodiester bond; involved in cell wall organization
1776371_at	SKM1	YOL113W	Member of the PAK family of serine/threonine protein kinases with similarity to Ste20p and Cla4p; proposed to be a downstream effector of Cdc42p during polarized growth
1777196_at	PCK1	YKR097W	Phosphoenolpyruvate carboxykinase, key enzyme in gluconeogenesis, catalyzes early reaction in carbohydrate biosynthesis, glucose represses transcription and accelerates mRNA degradation, regulated by Mcm1p and Cat8p, located in the cytosol
1769905_at	DAN4	YJR151C	Cell wall mannoprotein with similarity to Tir1p, Tir2p, Tir3p, and Tir4p; expressed under anaerobic conditions, completely repressed during aerobic growth
1770549_at		YDL057W	Hypothetical protein
1771435_at	NRG1	YDR043C	Transcriptional repressor that recruits the Cyc8p-Tup1p complex to promoters; mediates glucose repression and negatively regulates a variety of processes including filamentous growth and alkaline pH response
1769627_at	PCD1	YLR151C	Peroxisomal nudix pyrophosphatase with specificity for coenzyme A and CoA derivatives, may function to remove potentially toxic oxidized CoA disulfide from peroxisomes to maintain the capacity for beta-oxidation of fatty acids
1775991_s_at		YCL073C	Protein of unconfirmed function; displays a topology characteristic of the Major Facilitators Superfamily of membrane proteins; coding sequence 98% identical to that of YKR106W ; Protein of unconfirmed function; displays a topology characteristic of the Major Facilitators Superfamily of membrane proteins; coding sequence 98% identical to that of YCL073C
1774240_at	SPR3	YGR059W	Sporulation-specific homolog of the yeast CDC3/10/11/12 family of bud neck microfilament genes; septin protein involved in sporulation; regulated by ABFI
1777222_at	YSW1	YBR148W	Protein expressed specifically in spores
1770362_s_at	DOG2	YHR043C	2-deoxyglucose-6-phosphate phosphatase, member of a family of low molecular weight phosphatases, similar to Dog1p, induced by oxidative and osmotic stress, confers 2-deoxyglucose resistance when overexpressed ; 2-deoxyglucose-6-phosphate phosphatase, similar to Dog2p, member of a family of low molecular weight phosphatases; confers 2-deoxyglucose resistance when overexpressed, in vivo substrate h…
1776154_at	ALG14	YBR070C	Component of UDP-GlcNAc transferase required for the second step of dolichyl-linked oligosaccharide synthesis; anchors the catalytic subunit Alg13p to the ER membrane; similar to bacterial and human glycosyltransferases
1771722_at	PTP1	YDL230W	Phosphotyrosine-specific protein phosphatase that dephosphorylates a broad range of substrates in vivo, including Fpr3p; localized to the cytoplasm and the mitochondria
1771265_at	FMP46	YKR049C	Mitochondrial protein of unknown function; putative redox protein containing a thioredoxin fold
1772863_at	STB2	YMR053C	Protein that interacts with Sin3p in a two-hybrid assay and is part of a large protein complex with Sin3p and Stb1p
1773931_at	NRG2	YBR066C	Transcriptional repressor that mediates glucose repression and negatively regulates filamentous growth; has similarity to Nrg1p
1772328_at		YBL039W-A	Identified by homology to <i>Ashbya gossypii</i>
1769674_at	DBP1	YPL119C	Putative ATP-dependent RNA helicase of the DEAD-box protein family; mutants show reduced stability of the 40S ribosomal subunit scanning through 5' untranslated regions of mRNAs
1776309_at		YFR026C	Hypothetical protein
1770900_at	KIN82	YCR091W	Putative serine/threonine protein kinase, most similar to cyclic nucleotide-dependent protein kinase subfamily and the protein kinase C subfamily
1776471_at	MIG2	YGL209W	Protein containing zinc fingers, involved in repression, along with Mig1p, of SUC2 (invertase) expression by high levels of glucose; binds to Mig1p-binding sites in SUC2 promoter
1771519_at	UIP3	YAR027W	Putative integral membrane protein of unknown function; interacts with Ulp1p at the nuclear periphery; member of DUP240 gene family
1770379_at	AIM3	YBR108W	Protein interacting with Rsv167p
1776829_at	HBN1	YCL026C-B	Hypothetical protein
1778174_at		YBR204C	Hypothetical protein
1779613_at	GTT2	YLL060C	Glutathione S-transferase capable of homodimerization; functional overlap with Gtt2p, Grx1p, and Grx2p
1776553_at		YOL163W	Hypothetical protein, member of the Dal5p subfamily of the major facilitator family
1772139_at	SLT2	YHR030C	Serine/threonine MAP kinase involved in regulating the maintenance of cell wall integrity and progression through the cell cycle; regulated by the PKC1-mediated signaling pathway
1773804_at	RAD16	YBR114W	Protein that recognizes and binds damaged DNA in an ATP-dependent manner (with Rad7p) during nucleotide excision repair; subunit of Nucleotide Excision Repair Factor 4 (NEF4); member of the SWI/SNF family
1770191_at	MAG1	YER142C	3-methyl-adenine DNA glycosylase involved in protecting DNA against alkylating agents; initiates base excision repair by removing damaged bases to create abasic sites that are subsequently repaired
1775401_at		YIL024C	Hypothetical protein
1779267_at	SHC1	YER096W	Sporulation-specific activator of Chs3p (chitin synthase III), required for the synthesis of the chitosan layer of ascospores; has similarity to Skt5p, which activates Chs3p during vegetative growth; transcriptionally induced at alkaline pH
1770540_at		YJL068C	Hypothetical protein
1772839_at	IPK1	YDR315C	Inositol 1,3,4,5,6-pentakisphosphate 2-kinase, nuclear protein required for synthesis of 1,2,3,4,5,6-hexakisphosphate (phytate), which is integral to cell function; has 2 motifs conserved in other fungi; ipk1 gle1 double mutant is inviable
1778677_at	GAL3	YDR009W	Transcriptional regulator involved in activation of the GAL genes in response to galactose; forms a complex with Gal80p and Gal4p to relieve inhibition by Gal80p; binds galactose and ATP but does not have galactokinase activity
1773805_at		YJR098C	Putative protein of unknown function; green fluorescent protein (GFP)-fusion protein localizes to the cytoplasm; detectable in highly purified mitochondria
1778830_at	FLO1	YAR050W	Lectin-like protein involved in flocculation, cell wall protein that binds to mannose chains on the surface of other cells, confers floc-forming ability that is chymotrypsin sensitive and heat resistant; similar to Flo5p
1769967_at	RBK1	YCR036W	Putative ribokinase
1772456_at	IRC24	YIR036C	Hypothetical protein
1778857_at	DUR1,2	YBR208C	Urea amidolyase, contains both urea carboxylase and allophanate hydrolase activities, degrades urea to CO2 and NH3; expression sensitive to nitrogen catabolite repression and induced by allophanate, an intermediate in allantoin degradation
1770480_at	GAP1	YKR039W	General amino acid permease; localization to the plasma membrane is regulated by nitrogen source
1773875_at	DIA3	YDL024C	Protein of unknown function, involved in invasive and pseudohyphal growth
1773667_at	DOG2	YHR043C	2-deoxyglucose-6-phosphate phosphatase, member of a family of low molecular weight phosphatases, similar to Dog1p, induced by oxidative and osmotic stress, confers 2-deoxyglucose resistance when overexpressed
1770093_at		YLR001C	Hypothetical protein
1773699_at	PHM7	YOL084W	Protein of unknown function, expression is regulated by phosphate levels; green fluorescent protein (GFP)-fusion protein localizes to the cell periphery and vacuole
1776228_at	FMP40	YPL222W	The authentic, non-tagged protein was localized to the mitochondria.
1777828_at	FSH3	YOR280C	Serine hydrolase that localizes to both the nucleus and cytoplasm; sequence is similar to Fsh1p and Fsh3p
1771363_at	RTA1	YGR213C	Protein involved in 7-aminocholesterol resistance; has seven potential membrane-spanning regions
1775990_at	YDC1	YPL087W	Alkaline dihydroceramidase, involved in sphingolipid metabolism; preferentially hydrolyzes dihydroceramide to a free fatty acid and dihydrosphingosine; has a minor reverse activity
1773127_at	RRD2	YPL152W	Activator of the phosphotyrosyl phosphatase activity of PP2A; regulates G1 phase progression, the osmoresponse and microtubule dynamics; implicated in the spindle assembly check; subunit of the Tap42p-Pph21p-Rrd2p complex
1773454_at	ATG7	YHR171W	Autophagy-related protein and dual specificity member of the E1 family of ubiquitin-activating enzymes; mediates the conjugation of Atg12p with Atg5p and Atg8p with phosphatidylethanolamine, required steps in autophagosome formation.
1774665_at	PEX30	YLR324W	Peroxisomal integral membrane protein, involved in negative regulation of peroxisome number; partially functionally redundant with Pex31p; genetic interactions suggest action at a step downstream of steps mediated by Pex28p and Pex29p
1771442_at	PSY3	YLR376C	Protein of unknown function; deletion results in a mutator phenotype suggesting a role for this protein as a mutational suppressor; deletion increases sensitivity to anticancer drugs oxaliplatin and cisplatin but not mitomycin C
1779232_at	AVO2	YMR068W	Component of a complex containing the Tor2p kinase and other proteins, which may have a role in regulation of cell growth
1773254_at	STE6	YKL209C	ATP-binding cassette (ABC) transporter required for the export of a-factor, catalyzes ATP hydrolysis coupled to a-factor transport, contains 12 transmembrane domains and two ATP binding domains, expressed only in MATa cells
1777972_at		YGL081W	Hypothetical protein
1775362_at	YET2	YMR040W	Endoplasmic reticulum transmembrane protein, homolog of human BAP31 protein
1778375_at	TIS11	YLR136C	mRNA-binding protein expressed during iron starvation; binds to a sequence element in the 3'-untranslated regions of specific mRNAs to mediate their degradation; involved in iron homeostasis
1769667_at	SMF1	YOL122C	Divalent metal ion transporter with a broad specificity for di-valent and tri-valent metals; post-translationally regulated by levels of metal ions; member of the Nramp family of metal transport proteins
1775628_at	GAL7	YBR018C	Galactose-1-phosphate uridyl transferase, synthesizes glucose-1-phosphate and UDP-galactose from UDP-D-glucose and alpha-D-galactose-1-phosphate in the second step of galactose catabolism
1775415_at		YML002W	Hypothetical protein
1769344_at		YLR050C	Hypothetical protein
1779031_at	SER3	YER081W	3-phosphoglycerate dehydrogenase, catalyzes the first step in serine and glycine biosynthesis; isozyme of Ser33p
1774245_at		YFR012W-A	Hypothetical protein identified by homology. See FEBS Letters [2000] 487:31-36.
1780079_at	YEF1	YEL041W	Hypothetical protein
1770795_at		YKL162C	Putative protein of unknown function; green fluorescent protein (GFP)-fusion protein localizes to the mitochondrion
1774736_at		YPR098C	Hypothetical protein
1779741_at	KTR2	YKR061W	Mannosyltransferase involved in N-linked protein glycosylation; member of the KRE2/MNT1 mannosyltransferase family
1776949_at		YBR013C	Hypothetical protein
1777223_at		YGR127W	Hypothetical protein
1775439_at	ETR1	YBR026C	2-enoyl thioester reductase, member of the medium chain dehydrogenase/reductase family; localized to in mitochondria, where it has a probable role in fatty acid synthesis
1778758_at	RMD5	YDR255C	Cytosolic protein required for sporulation; also required for the ubiquitination of the gluconeogenetic enzyme fructose-1,6-bisphosphatase, which is degraded rapidly after the switch from gluconeogenesis to glycolysis
1778290_at	LSC2	YGR244C	Beta subunit of succinyl-CoA ligase, which is a mitochondrial enzyme of the TCA cycle that catalyzes the nucleotide-dependent conversion of succinyl-CoA to succinate
1777697_at		YGL157W	Oxidoreductase, catalyzes NADPH-dependent reduction of the bicyclic diketone bicyclo[2.2.2]octane-2,6-dione (BCO2,6D) to the chiral ketoalcohol (1R,4S,6S)-6-hydroxybicyclo[2.2.2]octane-2-one (BCO2one6ol)
1777617_at	TGL2	YDR058C	Protein with lipolytic activity towards triacylglycerols and diacylglycerols when expressed in E. coli; role in yeast lipid degradation is unclear
1779275_at	GRE3	YHR104W	Aldose reductase involved in methylglyoxal, d-xylose and arabinose metabolism; stress induced (osmotic, ionic, oxidative, heat shock, starvation and heavy metals); regulated by the HOG pathway
1769604_at	ATG9	YDL149W	Transmembrane protein involved in formation of Cvt and autophagic vesicles; cycles between the pre-autophagosomal structure and other cytosolic punctate structures, not found in autophagosomes
1779620_at		YEL073C	Hypothetical protein
1777371_at	GDE1	YPL110C	Glycerophosphocholine (GroPCho) phosphodiesterase; hydrolyzes GroPCho to choline and glycerolphosphate after its uptake by Git1p permease, for use as a phosphate source and as a precursor for phosphocholine synthesis
1776085_at	APE2	YKL157W	Zinc-dependent metallopeptidase yscII, may have a role in obtaining leucine from dipeptide substrates; sequence coordinates have changed since RT-PCR analysis showed that the adjacent ORF YKL158W comprises the 5' exon of APE2/YKL157W
1769671_at		YPR117W	Hypothetical protein
1776609_at	MRP8	YKL142W	Putative mitochondrial ribosomal protein, has similarity to E. coli ribosomal protein S2
1776324_at	MEI4	YER044C-A	Meiosis-specific protein involved in recombination; required for chromosome synapsis; required for production of viable spores
1771419_at	SKS1	YPL026C	Putative serine/threonine protein kinase; involved in the adaptation to low concentrations of glucose independent of the SNF3 regulated pathway
1778344_at		YGL010W	Hypothetical protein
1779503_s_at	COS4	YFL062W	Protein of unknown function, member of a family of conserved, often subtelomerically-encoded proteins ; Protein of unknown function, member of a family of conserved, often subtelomerically-encoded proteins ; Protein of unknown function, member of a family of conserved, often subtelomerically-encoded proteins
1771189_at		YKL121W	Putative protein of unknown function
1769681_at	WSC3	YOL105C	Partially redundant sensor-transducer of the stress-activated PKC1-MPK1 signaling pathway involved in maintenance of cell wall integrity; involved in the response to heat shock and other stressors; regulates 1,3-beta-glucan synthesis
1777601_at	GYP5	YPL249C	GTPase-activating protein (GAP) for yeast Rab family members, involved in ER to Golgi trafficking; exhibits GAP activity toward Ypt1p that is stimulated by Gyl1p, also acts on Sec4p; interacts with Gyl1p, Rvs161p and Rvs167p
1772854_at	ESC8	YOL017W	Protein involved in telomeric and mating-type locus silencing, interacts with Sir2p and also interacts with the Gal11p, which is a component of the RNA pol II mediator complex
1780011_at		YMR262W	Hypothetical protein
1770957_at		YOR378W	Hypothetical protein
1770394_at	SSK22	YCR073C	MAP kinase kinase kinase of the HOG1 mitogen-activated signaling pathway; functionally redundant with, and homologous to, Ssk2p; interacts with and is activated by Ssk1p; phosphorylates Pbs2p
1779467_at	FLO10	YKR102W	Lectin-like protein with similarity to Flo1p, thought to be involved in flocculation
1773737_at	AGP3	YFL055W	Low-affinity amino acid permease, may act to supply the cell with amino acids as nitrogen source in nitrogen-poor conditions; transcription is induced under conditions of sulfur limitation
1773104_s_at		YBL005W-A	TyA Gag protein; the main structural constituent of virus-like particles (VLPs) ; TyB Gag-Pol protein; proteolytically processed to make the Gag, RT, PR, and IN proteins that are required for retrotransposition ; Ty ORF ; TyB Gag-Pol protein; proteolytically processed to make the Gag, RT, PR, and IN proteins that are required for retrotransposition ; TyA Gag protein; the main structural constitue…
1771840_at		YEL047C	Fumurate ReDuctase Soluble
