# Supplementary material for: A genome wide analysis of the response to uncapped telomeres in budding yeast reveals a novel role for the NAD+ biosynthetic gene BNA2 in chromosome end protection
Source: Genome Biol. 2008 Oct 1;9(10):R146. doi: 10.1186/gb-2008-9-10-r146 (PMC2760873; doi:10.1186/gb-2008-9-10-r146)
Supplement: Additional data file 7 — Table A lists transcription factor genes up-regulated in cdc13-1 strains. Table B lists transcription factor genes down-regulated in cdc13-1 strains. [file gb-2008-9-10-r146-S7.xls]

## Sheet: (A) TFs upreg in cdc13-1
1776183_at	ADR1	YDR216W	Carbon source-responsive zinc-finger transcription factor, required for transcription of the glucose-repressed gene ADH2, of peroxisomal protein genes, and of genes required for ethanol, glycerol, and fatty acid utilization
1772852_at	EDS1	YBR033W	Non-essential protein of unknown function
1778677_at	GAL3	YDR009W	Transcriptional regulator involved in activation of the GAL genes in response to galactose; forms a complex with Gal80p and Gal4p to relieve inhibition by Gal80p; binds galactose and ATP but does not have galactokinase activity
1775441_at	HAP4	YKL109W	Subunit of the heme-activated, glucose-repressed Hap2p/3p/4p/5p CCAAT-binding complex, a transcriptional activator and global regulator of respiratory gene expression; provides the principal activation function of the complex
1776471_at	MIG2	YGL209W	Protein containing zinc fingers, involved in repression, along with Mig1p, of SUC2 (invertase) expression by high levels of glucose; binds to Mig1p-binding sites in SUC2 promoter
1772517_at	MSN4	YKL062W	Transcriptional activator related to Msn2p; activated in stress conditions, which results in translocation from the cytoplasm to the nucleus; binds DNA at stress response elements of responsive genes, inducing gene expression
1777917_at	MTH1	YDR277C	Negative regulator of the glucose-sensing signal transduction pathway, required for repression of transcription by Rgt1p; interacts with Rgt1p and the Snf3p and Rgt2p glucose sensors; phosphorylated by Yck1p, triggering Mth1p degradation
1771435_at	NRG1	YDR043C	Transcriptional repressor that recruits the Cyc8p-Tup1p complex to promoters; mediates glucose repression and negatively regulates a variety of processes including filamentous growth and alkaline pH response
1769472_at	RGM1	YMR182C	Putative transcriptional repressor with proline-rich zinc fingers; overproduction impairs cell growth
1772863_at	STB2	YMR053C	Protein that interacts with Sin3p in a two-hybrid assay and is part of a large protein complex with Sin3p and Stb1p
1769352_at	STP4	YDL048C	Protein containing a Kruppel-type zinc-finger domain; has similarity to Stp1p, Stp2p, and Stp3p
1775271_at	USV1	YPL230W	Up in StarVation
1777690_at	XBP1	YIL101C	Transcriptional repressor that binds to promoter sequences of the cyclin genes, CYS3, and SMF2; expression is induced by stress or starvation during mitosis, and late in meiosis; member of the Swi4p/Mbp1p family; potential Cdc28p substrate
1777536_at		YGR067C	Hypothetical protein; has similarity to Adr1p DNA-binding domain

## Sheet: (B) TFs downreg in cdc13-1
1771067_at	ABF1	YKL112W	DNA binding protein with possible chromatin-reorganizing activity involved in transcriptional activation, gene silencing, and DNA replication and repair
1778752_at	ARG80	YMR042W	Transcription factor involved in regulation of arginine-responsive genes; acts with Arg81p and Arg82p
1772030_at	ASH1	YKL185W	Zinc-finger inhibitor of HO transcription; mRNA is localized and translated in the distal tip of anaphase cells, resulting in accumulation of Ash1p in daughter cell nuclei and inhibition of HO expression; potential Cdc28p substrate
1777123_at	ECM22	YLR228C	Sterol regulatory element binding protein, regulates transcription of the sterol biosynthetic genes ERG2 and ERG3; member of the fungus-specific Zn[2]-Cys[6] binuclear cluster family of transcription factors; homologous to Upc2p
1778399_at	HAP3	YBL021C	Subunit of the heme-activated, glucose-repressed Hap2p/3p/4p/5p CCAAT-binding complex, a transcriptional activator and global regulator of respiratory gene expression; contains sequences contributing to both complex assembly and DNA binding
1778550_at	HMS2	YJR147W	Protein with similarity to heat shock transcription factors; overexpression suppresses the pseudohyphal filamentation defect of a diploid mep1 mep2 homozygous null mutant
1777381_at	IXR1	YKL032C	Protein that binds DNA containing intrastrand cross-links formed by cisplatin, contains two HMG (high mobility group box) domains, which confer the ability to bend cisplatin-modified DNA; mediates aerobic transcriptional repression of COX5b
1777797_at	PHO4	YFR034C	Basic helix-loop-helix (bHLH) transcription factor; binds cooperatively with Pho2p to the PHO5 promoter; function is regulated by phosphorylation at multiple sites and by phosphate availability
1769373_at	RAP1	YNL216W	DNA-binding protein involved in either activation or repression of transcription, depending on binding site context; also binds telomere sequences and plays a role in telomeric position effect (silencing) and telomere structure
1773484_at	REB1	YBR049C	RNA polymerase I enhancer binding protein; DNA binding protein which binds to genes transcribed by both RNA polymerase I and RNA polymerase II; required for termination of RNA polymerase I transcription
1780221_at	RME1	YGR044C	Zinc finger protein involved in control of meiosis; prevents meiosis by repressing IME1 expression and promotes mitosis by activating CLN2 expression; directly repressed by a1-a2 regulator; mediates cell type control of sporulation
1771914_at	STB6	YKL072W	Protein that binds Sin3p in a two-hybrid assay
1778368_at	YHP1	YDR451C	One of two homeobox transcriptional repressors (see also Yox1p), that bind to Mcm1p and to early cell cycle box (ECB) elements of cell cycle regulated genes, thereby restricting ECB-mediated transcription to the M/G1 interval
1775720_at	YOX1	YML027W	Homeodomain-containing transcriptional repressor, binds to Mcm1p and to early cell cycle boxes (ECBs) in the promoters of cell cycle-regulated genes expressed in M/G1 phase; expression is cell cycle-regulated; potential Cdc28p substrate
